# Supplementary material for: Ankle exoskeleton torque controllers based on soleus muscle models
Source: PLoS One. 2023 Feb 27;18(2):e0281944. doi: 10.1371/journal.pone.0281944 (PMC9970081; doi:10.1371/journal.pone.0281944)
Supplement: S1 Data — This compressed folder contains README.md, which contains instructions for running the code; UltrasoundModeling.m, a Matlab/Octave file which contains the code used to generate the plots and values found in this paper; a Digitize folder which contains comma separated variable (csv) files of the data from Lai et al. [30] digitized using WebPlotDigitizer [58]; and an empty Figures folder to store the generated plots. (ZIP) [file pone.0281944.s001.zip]

Archive with 9 entries (7 files):
- Digitize/
- Digitize/LaiAngle.csv
- Digitize/LaiFasVel.csv
- Digitize/LaiPower.csv
- Digitize/LaiTenVel.csv
- Digitize/LaiTorque.csv
- Figures/
- README.md
- UltrasoundModeling.m
