# Supplementary material for: Ankle exoskeleton torque controllers based on soleus muscle models
Source: PLoS One. 2023 Feb 27;18(2):e0281944. doi: 10.1371/journal.pone.0281944 (PMC9970081; doi:10.1371/journal.pone.0281944)
Supplement: S1 Data — This compressed folder contains README.md, which contains instructions for running the code; UltrasoundModeling.m, a Matlab/Octave file which contains the code used to generate the plots and values found in this paper; a Digitize folder which contains comma separated variable (csv) files of the data from Lai et al. [30] digitized using WebPlotDigitizer [58]; and an empty Figures folder to store the generated plots. (ZIP) [file pone.0281944.s001.zip › Digitize/LaiAngle.csv]

5.0R		4.0R		3.0R		2.0R		2.0W		1.4W		0.7W
X	Y	X	Y	X	Y	X	Y	X	Y	X	Y	X	Y
1	-2.649933389	0.00E+00	2.433067288	1	4.088105741	0.00E+00	4.564089523	0.00E+00	3.416152733	0.00E+00	0.889101431	1	-0.940351694
2	-2.64958717	1	2.109812209	2	3.958479898	1	4.361033703	1	2.867520636	1	0.405391726	2	-2.01271352
3	-2.503099915	2	2.288873765	3	3.875340238	2	4.326676755	2	1.821078699	2	-0.888190654	3	-3.075673749
4	-2.463138316	3	2.115355208	4	3.731334296	3	4.15606048	3	0.943079831	3	-1.789212878	4	-4.360226967
5	-2.406053069	4	2.03353207	5	3.560641773	4	4.088795493	4	-0.408465011	4	-3.280161158	5	-5.234739545
6	-2.149285424	5	1.944387055	6	3.561080602	5	4.071384131	5	-1.471752278	5	-4.359265677	6	-5.950511627
7	-1.868941873	6	1.944388034	7	3.390736555	6	4.071384105	6	-2.883749421	6	-5.657488744	7	-6.308987105
8	-1.631059538	7	1.856592158	8	3.390744968	7	4.071371606	7	-3.91555322	7	-6.711803546	8	-6.47633722
9	-1.293876055	8	1.944386598	9	3.390744982	8	4.241748703	8	-5.011972648	8	-7.216398506	9	-6.332102243
10	-0.961458701	9	1.944386803	10	3.415060437	9	4.411227517	9	-5.779847685	9	-7.705593105	10	-5.969327276
11	-0.619554613	10	1.944988399	11	3.560946936	10	4.693920272	10	-6.280518768	10	-7.839650306	11	-5.624655992
12	-0.382713281	11	2.114579305	12	3.727040995	11	5.036069888	11	-6.718406442	11	-7.839551971	12	-5.177128149
13	0.314926955	12	2.284965236	13	4.014123298	12	5.470575787	12	-6.817665814	12	-7.498819781	13	-4.775497967
14	0.747770419	13	2.456261702	14	4.271572763	13	5.977490735	13	-6.565266013	13	-7.184496663	14	-4.231998659
15	1.213895535	14	2.797128645	15	4.702846342	14	6.536026239	14	-6.227848523	14	-6.397996046	15	-3.931845554
16	1.807977347	15	3.132932064	16	5.126417324	15	7.170897573	15	-5.731163075	15	-5.859489249	16	-3.532640567
17	2.402662181	16	3.477569262	17	5.640449533	16	7.853476957	16	-5.080428852	16	-5.073076884	17	-3.075511274
18	3.045373408	17	3.936652134	18	6.235445137	17	8.614043282	17	-4.392868566	17	-4.447556324	18	-2.609831831
19	3.684395939	18	4.364170507	19	6.833337827	18	9.38087339	18	-3.501050175	18	-3.733677681	19	-2.054250098
20	4.367495369	19	4.960726208	20	7.51584109	19	10.19199712	19	-2.652900168	19	-3.249458227	20	-1.714448911
21	5.050571011	20	5.559061845	21	8.198558867	20	11.04579678	20	-1.835149156	20	-2.695088951	21	-1.264169438
22	5.776221365	21	6.15661151	22	8.965681433	21	11.85718321	21	-1.20281256	21	-2.011035418	22	-0.821205401
23	6.544357855	22	6.882024403	23	9.775353137	22	12.66746574	22	-0.522499983	22	-1.372535278	23	-0.352211823
24	7.31434509	23	7.609270718	24	10.54854883	23	13.43761277	23	0.139063604	23	-0.770307423	24	0.165224766
25	8.08584297	24	8.333519004	25	11.39729778	24	14.24851472	24	0.929038686	24	-0.30570615	25	0.54888722
26	8.844718582	25	9.098125697	26	12.25706917	25	14.97339601	25	1.61632946	25	0.162544789	26	0.975644863
27	9.692880992	26	9.870882742	27	13.01698641	26	15.69473965	26	2.167138092	26	0.930227567	27	1.337566465
28	10.50060924	27	10.72755097	28	13.86981285	27	16.38321441	27	2.72240217	27	1.578136268	28	1.745250392
29	11.31285734	28	11.57536962	29	14.72627681	28	17.05977181	28	3.279505433	28	2.143767365	29	2.034898187
30	12.0963093	29	12.38407268	30	15.49409933	29	17.74232513	29	3.778512388	29	2.374806034	30	2.514126637
31	12.93301945	30	13.23788646	31	16.25935051	30	18.33982513	30	4.273181528	30	2.910693061	31	2.734803048
32	13.74126077	31	14.00017756	32	17.0301085	31	18.93838645	31	4.644402126	31	3.226537981	32	3.178444047
33	14.51039606	32	14.82728046	33	17.79685402	32	19.52695461	32	4.973902504	32	3.58111641	33	3.564389966
34	15.29287163	33	15.62552504	34	18.46520724	33	20.04943142	33	5.430874136	33	3.952369111	34	3.698078278
35	16.06143267	34	16.39347172	35	19.15196598	34	20.55482647	34	5.774250134	34	4.252148584	35	4.207736685
36	16.79130009	35	17.16434273	36	19.81857108	35	21.01558962	35	6.173784999	35	4.666772802	36	4.578347691
37	17.5123858	36	17.93121727	37	20.45779604	36	21.44182429	36	6.431104192	36	5.036926693	37	4.79102302
38	18.19544381	37	18.66115055	38	21.07395853	37	21.87143082	37	6.498974196	37	5.103224713	38	5.164325906
39	18.83589526	38	19.33927526	39	21.58502403	38	22.26370709	38	6.754800062	38	5.591382135	39	5.417990909
40	19.47496227	39	20.02189014	40	22.11981183	39	22.60517055	39	6.822873795	39	5.702349783	40	5.772103539
41	20.07565448	40	20.66210351	41	22.59278447	40	22.87109202	40	7.028556561	40	6.097546736	41	6.025874824
42	20.66499692	41	21.25870287	42	23.0040007	41	23.12304817	41	7.133928183	41	6.401510178	42	6.242499394
43	21.17010484	42	21.84504257	43	23.43869631	42	23.44499714	42	7.129745888	42	6.451387762	43	6.611553904
44	21.68274327	43	22.37903762	44	23.85970407	43	23.72340533	43	7.345036072	43	6.861733219	44	6.711319228
45	22.2038764	44	22.89013655	45	24.15158472	44	23.55500171	44	7.473390182	44	7.041263328	45	7.211401905
46	22.64249029	45	23.2783868	46	24.49586503	45	23.74594762	45	7.548349085	45	7.235060493	46	7.475175468
47	23.04055079	46	23.66383216	47	24.69091223	46	23.8949446	46	7.427370574	46	7.56605447	47	7.687190922
48	23.2485366	47	24.31823076	48	24.94867248	47	23.8063912	47	7.304524936	47	7.81533084	48	8.102033409
49	23.95182867	48	24.40597442	49	25.08554595	48	23.89321574	48	7.476131571	48	7.84408985	49	8.435268684
50	24.17539253	49	24.81328366	50	25.17073346	49	23.7239756	49	7.644415117	49	8.134267054	50	8.855956637
51	24.40950971	50	25.10859593	51	25.25628647	50	23.47783321	50	7.646322583	50	8.496898448	51	8.941774414
52	24.65406893	51	25.51263606	52	25.25627724	51	23.30510934	51	7.623264256	51	8.549442982	52	9.300133723
53	24.7507512	52	25.76689977	53	25.25629192	52	23.09355644	52	7.814881061	52	8.995628641	53	9.612480778
54	24.73969956	53	25.85196158	54	25.09119564	53	22.75269227	53	7.910290849	53	9.138325069	54	9.687289913
55	25.13373927	54	25.80857202	55	25.00346654	54	22.41138283	54	7.98128928	54	9.349636467	55	9.978789423
56	25.22159415	55	25.7431612	56	24.74939014	55	21.94078655	55	8.066510995	55	9.688281525	56	10.14266553
57	25.08901851	56	26.01540032	57	24.4934453	56	21.47813253	56	8.127426681	56	9.819683071	57	10.4025957
58	25.000341	57	25.85613487	58	24.23916364	57	20.96562795	57	8.15515859	57	10.0424036	58	10.6494496
59	24.83098957	58	25.81453743	59	23.85751091	58	20.373703	58	8.325548315	58	10.36738706	59	10.82961604
60	24.66053773	59	25.64320029	60	23.43040985	59	19.77592046	59	8.438807462	59	10.46637492	60	11.03661169
61	24.40616969	60	25.3862689	61	22.95972304	60	19.09292185	60	8.495548986	60	10.83179963	61	11.2659899
62	24.06514905	61	25.08738807	62	22.40619778	61	18.32460206	61	8.665664175	61	10.9215452	62	11.51578136
63	23.68051756	62	24.74586295	63	21.80875702	62	17.55670838	62	8.665691408	62	11.09905903	63	11.74955374
64	23.16812974	63	24.31936547	64	21.12625163	63	16.70294893	63	8.83590551	63	11.38824686	64	11.8993335
65	22.61742711	64	23.84863185	65	20.39910308	64	15.8053294	64	8.962280994	64	11.51404454	65	12.09612268
66	22.12542734	65	23.25178618	66	19.54367746	65	14.94949892	65	9.006751257	65	11.73027747	66	12.36612784
67	21.82198222	66	22.61107712	67	18.68766342	66	13.92254797	66	9.138351222	66	11.89795878	67	12.46101137
68	21.16595698	67	21.80129758	68	17.79542365	67	12.95267456	67	9.17635621	67	12.08681898	68	12.73464805
69	20.46034909	68	21.0301592	69	16.7712684	68	11.72678492	68	9.229951569	68	12.23679204	69	12.91932317
70	19.41471282	69	20.12957143	70	15.69915847	69	10.67906419	69	9.313527527	69	12.41721371	70	13.06158123
71	18.43411479	70	19.19327993	71	14.57858907	70	9.514386986	70	9.309338947	70	12.56234011	71	13.1883717
72	17.32699925	71	18.21796771	72	13.57231044	71	8.29746285	71	9.346337627	71	12.74838449	72	13.23659044
73	16.28058188	72	17.04646101	73	12.10865697	72	7.096817559	72	9.34633714	72	12.80950724	73	13.43035509
74	15.14721214	73	15.86370829	74	10.82318242	73	5.816841255	73	9.346299699	73	12.91936724	74	13.43027865
75	13.69311983	74	14.66122106	75	9.481563937	74	4.536754125	74	9.17666049	74	12.92112088	75	13.51570018
76	12.32344597	75	13.19176049	76	8.029981613	75	3.161703837	75	9.15061868	76	12.87186309	76	13.49827688
77	10.80317599	76	11.91043535	77	6.599161138	76	1.796183457	76	9.069293301	78	12.42130968	77	13.42942573
78	9.340212244	77	10.46911942	78	5.076116248	77	0.50622942	77	8.772952945	79	12.25992971	78	13.29013167
79	7.800107637	78	9.015901221	79	3.497580456	78	-1.024795311	78	8.321220286	80	11.9292959	79	13.15659112
80	6.110268711	79	7.061225081	80	1.889399619	79	-2.385272121	79	7.903148274	81	11.57435078	80	12.91987391
81	4.519641837	80	5.673243344	81	0.349177836	80	-3.750719533	80	7.265571069	82	11.13757091	81	12.95288877
82	2.737855622	81	3.991355755	82	-1.370141503	81	-5.201127759	81	6.752264105	83	10.36960537	82	12.07015469
83	0.960921479	82	2.231187637	83	-3.075817335	82	-6.651750552	82	6.153840727	84	9.947172796	83	11.8956691
84	-0.84741144	83	0.643004518	84	-4.742041407	83	-7.993759218	83	5.256031249	85	9.166822369	84	11.46698385
85	-2.572446055	84	-1.228444274	85	-6.361235341	84	-9.274669678	84	4.257321522	86	8.264252974	85	10.71041088
86	-4.281500385	85	-3.049874198	86	-8.045866066	85	-10.64389098	85	3.093981468	87	7.201634751	86	10.27401767
87	-6.178875901	86	-4.792587316	87	-9.734507666	86	-11.92491168	86	1.976206866	88	5.935696925	87	9.272228124
88	-7.916694722	87	-6.571594956	88	-11.28416185	87	-13.13497635	87	0.473704568	89	4.577574167	88	8.397378134
89	-9.650189947	88	-8.339015103	89	-12.84956624	88	-14.37469128	88	-0.966171019	90	3.010603812	89	7.251775974
90	-11.35631089	89	-10.06160099	90	-14.35575565	89	-15.48603111	89	-2.663866645	91	1.043326238	90	6.238757259
91	-12.92371718	90	-11.75451627	91	-15.86678804	90	-16.62293433	90	-4.113959342	92	-0.430195869	91	4.806389196
92	-14.52472759	91	-13.42350245	92	-17.23142211	91	-17.67090861	91	-6.150485127	93	-2.532361632	92	3.718390126
93	-15.98524828	92	-14.95665352	93	-18.59765609	92	-18.69978471	92	-8.090920377	94	-4.795616108	93	1.9795545
94	-17.43131743	93	-16.49179729	94	-19.87832359	93	-19.56872538	93	-9.890046684	95	-6.368844708	94	0.937420466
95	-18.73461153	94	-17.94145857	95	-21.04147842	94	-20.49974209	94	-12.02412726	96	-8.577271262	95	-0.688175888
96	-20.08574943	95	-19.30461977	96	-22.23599874	95	-21.42950542	95	-14.05724269	97	-10.85113045	96	-1.778817654
97	-21.44250054	96	-20.67044251	97	-23.17926622	96	-21.82730109	96	-15.68809059	98	-12.29679226	97	-3.469253955
98	-22.52670164	97	-21.8633959	98	-24.07911055	97	-22.63647376	97	-17.73475438	99	-14.07959351	98	-4.596646624
99	-23.44544263	98	-22.87511898	99	-24.88633789	98	-23.31829377	98	-19.49241103	-0.106723586	0.947176685	99	-5.781827297
100	-24.07707819	99	-24.13409077	100	-25.49936337	99	-23.83325794	99	-20.84766048	100	-15.51912568	100	-6.775956284
-0.106723586	-2.695810565	100	-24.69901507	-0.106723586	4.444444444	-0.213447172	4.590163934	-0.106723586	3.570127505			-0.106723586	-0.218579235
100.3201708	-24.40801457	-0.106723586	2.404371585	100.2134472	-25.57377049	100	-24.26229508	100	-21.78506375
		100.2134472	-24.99089253
