# Supplementary material for: Ankle exoskeleton torque controllers based on soleus muscle models
Source: PLoS One. 2023 Feb 27;18(2):e0281944. doi: 10.1371/journal.pone.0281944 (PMC9970081; doi:10.1371/journal.pone.0281944)
Supplement: S1 Data — This compressed folder contains README.md, which contains instructions for running the code; UltrasoundModeling.m, a Matlab/Octave file which contains the code used to generate the plots and values found in this paper; a Digitize folder which contains comma separated variable (csv) files of the data from Lai et al. [30] digitized using WebPlotDigitizer [58]; and an empty Figures folder to store the generated plots. (ZIP) [file pone.0281944.s001.zip › Digitize/LaiFasVel.csv]

5.0R		4.0R		3.0R		2.0R		2.0W		1.4W		0.7W
X	Y	X	Y	X	Y	X	Y	X	Y	X	Y	X	Y
0.998950682	-0.671318089	0.998950682	-0.138007759	1.997901364	-0.125930858	0.998950682	-0.086762443	0.998950682	-0.210744045	0.998950682	-0.591738615	0.998950682	-0.668950154
1.997901364	-0.697953382	1.997901364	-0.157639627	2.996852046	-0.136669491	1.997901364	-0.090271774	1.997901364	-0.204518657	1.997901364	-0.534197664	1.997901364	-0.525206392
2.996852046	-0.723413718	2.996852046	-0.172236748	3.995802728	-0.140024423	2.996852046	-0.086744299	2.996852046	-0.186963739	2.996852046	-0.463787683	2.996852046	-0.337439728
3.995802728	-0.745061662	3.995802728	-0.192639163	4.99475341	-0.148301216	3.995802728	-0.080815228	3.995802728	-0.156135953	3.995802728	-0.358929011	3.995802728	-0.169557388
4.99475341	-0.762939086	4.99475341	-0.207333544	5.993704092	-0.147743032	4.99475341	-0.075010174	4.99475341	-0.137422961	4.99475341	-0.272425723	4.99475341	-0.04395457
5.993704092	-0.773758105	5.993704092	-0.224744779	6.992654774	-0.150528132	5.993704092	-0.065771213	5.993704092	-0.109315902	5.993704092	-0.163684282	5.993704092	0.006396161
6.992654774	-0.782715209	6.992654774	-0.244240341	7.991605456	-0.150578857	6.992654774	-0.056476067	6.992654774	-0.078649874	6.992654774	-0.081769556	6.992654774	-0.00137373
7.991605456	-0.788123177	7.991605456	-0.260481818	8.990556139	-0.146951337	7.991605456	-0.040578072	7.991605456	-0.042593896	7.991605456	0.011947055	7.991605456	-0.021754241
8.990556139	-0.788123131	8.990556139	-0.278602382	9.989506821	-0.143457719	8.990556139	-0.022459549	8.990556139	-0.00437352	8.990556139	0.064624532	8.990556139	-0.02340455
9.989506821	-0.788262068	9.989506821	-0.296693182	10.9884575	-0.139867416	9.989506821	-0.018912856	9.989506821	0.03308786	9.989506821	0.133283126	9.989506821	-0.008094567
10.9884575	-0.779748314	10.9884575	-0.307865469	11.98740818	-0.134904357	10.9884575	-0.004013659	10.9884575	0.071480619	10.9884575	0.168853435	10.9884575	0.017810312
11.98740818	-0.768927191	11.98740818	-0.327510473	12.98635887	-0.129272504	11.98740818	0.005050908	11.98740818	0.117779946	11.98740818	0.182620115	11.98740818	0.031615111
12.98635887	-0.754407913	12.98635887	-0.341831785	13.98530955	-0.123469683	12.98635887	0.019582304	12.98635887	0.155919005	12.98635887	0.20019669	12.98635887	0.032489343
13.98530955	-0.736134176	13.98530955	-0.352800624	14.98426023	-0.118608637	13.98530955	0.030380663	13.98530955	0.201750542	13.98530955	0.196491309	13.98530955	0.004497226
14.98426023	-0.717820629	14.98426023	-0.363113679	15.98321091	-0.114234524	14.98426023	0.040602468	14.98426023	0.233072157	14.98426023	0.18832076	14.98426023	-0.018172803
15.98321091	-0.693541457	15.98321091	-0.370178314	16.98216159	-0.108286469	15.98321091	0.048916294	15.98321091	0.258593682	15.98321091	0.172239561	15.98321091	-0.026551388
16.98216159	-0.668603109	16.98216159	-0.377233189	17.98111228	-0.106369347	16.98216159	0.054901034	16.98216159	0.281570927	16.98216159	0.157572348	16.98216159	-0.026434428
17.98111228	-0.641304009	17.98111228	-0.380665617	18.98006296	-0.104479054	17.98111228	0.058461746	17.98111228	0.278046108	17.98111228	0.144509396	17.98111228	-0.022968229
18.98006296	-0.61233873	18.98006296	-0.384313006	19.97901364	-0.1009368	18.98006296	0.062003307	18.98006296	0.261910209	18.98006296	0.12456561	18.98006296	-0.012214809
19.97901364	-0.581454594	19.97901364	-0.384400487	20.97796432	-0.100937501	19.97901364	0.062003302	19.97901364	0.232317854	19.97901364	0.116226295	19.97901364	-0.002529748
20.97796432	-0.55113595	20.97796432	-0.377231154	21.97691501	-0.100937501	20.97796432	0.058448153	20.97796432	0.189214523	20.97796432	0.11166852	20.97796432	0.0054274
21.97691501	-0.517914723	21.97691501	-0.373196876	22.97586569	-0.100930939	21.97691501	0.054919252	21.97691501	0.143983882	21.97691501	0.106565288	21.97691501	-0.001352553
22.97586569	-0.4858572	22.97586569	-0.365146632	23.97481637	-0.104479722	22.97586569	0.042917687	22.97586569	0.073546853	22.97586569	0.104516599	22.97586569	-0.004162092
23.97481637	-0.453270561	23.97481637	-0.355942571	24.97376705	-0.10799943	23.97481637	0.044103948	23.97481637	0.017607713	23.97481637	0.099112579	23.97481637	-0.008800047
24.97376705	-0.420641209	24.97376705	-0.344988658	25.97271773	-0.105575933	24.97376705	0.029850264	24.97376705	-0.056200279	24.97376705	0.082328536	24.97376705	-0.008840475
25.97271773	-0.39041281	25.97271773	-0.334144366	26.97166842	-0.113747661	25.97271773	0.018945574	25.97271773	-0.113129335	25.97271773	0.073608442	25.97271773	-0.009324815
26.97166842	-0.364165407	26.97166842	-0.320677906	27.9706191	-0.118711063	26.97166842	0.004861119	26.97166842	-0.162091629	26.97166842	0.052983492	26.97166842	-0.012031803
27.9706191	-0.344404705	27.9706191	-0.30659584	28.96956978	-0.121525011	27.9706191	-0.013176685	27.9706191	-0.202367734	27.9706191	0.030463801	27.9706191	-0.005232761
28.96956978	-0.309443948	28.96956978	-0.294166751	29.96852046	-0.125730973	28.96956978	-0.026551634	28.96956978	-0.22495756	28.96956978	-0.001478629	28.96956978	-0.015955933
29.96852046	-0.284853868	29.96852046	-0.285124859	30.96747114	-0.129189069	29.96852046	-0.051543625	29.96852046	-0.23322568	29.96852046	-0.028618167	29.96852046	-0.016024558
30.96747114	-0.271263273	30.96747114	-0.278066733	31.96642183	-0.135398043	30.96747114	-0.064437941	30.96747114	-0.239069672	30.96747114	-0.045791265	30.96747114	-0.019664937
31.96642183	-0.248323215	31.96642183	-0.270954915	32.96537251	-0.139945223	31.96642183	-0.082995995	31.96642183	-0.235518162	31.96642183	-0.065748459	31.96642183	-0.02303119
32.96537251	-0.232024429	32.96537251	-0.263882001	33.96432319	-0.146838399	32.96537251	-0.095139583	32.96537251	-0.233494791	32.96537251	-0.07259651	32.96537251	-0.021214799
33.96432319	-0.228457104	33.96432319	-0.263877943	34.96327387	-0.157626678	33.96432319	-0.111314816	33.96432319	-0.225031891	33.96432319	-0.07173191	33.96432319	-0.023057583
34.96327387	-0.224482975	34.96327387	-0.26742022	35.96222455	-0.170623477	34.96327387	-0.131130414	34.96327387	-0.224914207	34.96327387	-0.069153356	34.96327387	-0.015900262
35.96222455	-0.232030069	35.96222455	-0.270959583	36.96117524	-0.183435816	35.96222455	-0.145924098	35.96222455	-0.223357836	35.96222455	-0.065686439	35.96222455	-0.012953624
36.96117524	-0.239660025	36.96117524	-0.278454481	37.96012592	-0.200792974	36.96117524	-0.164405369	36.96117524	-0.222438198	36.96117524	-0.062239686	36.96117524	-0.005358474
37.96012592	-0.251791088	37.96012592	-0.292923909	38.9590766	-0.219018465	37.96012592	-0.184743404	37.96012592	-0.231991237	37.96012592	-0.064873798	37.96012592	-0.008955565
38.9590766	-0.27096891	38.9590766	-0.311456968	39.95802728	-0.238899884	38.9590766	-0.19988875	38.9590766	-0.243234013	38.9590766	-0.06554793	38.9590766	-0.013211273
39.95802728	-0.293754964	39.95802728	-0.3344528	40.95697796	-0.266747837	39.95802728	-0.221232462	39.95802728	-0.257152495	39.95802728	-0.076227416	39.95802728	-0.021104719
40.95697796	-0.311636415	40.95697796	-0.363474664	41.95592865	-0.298837459	40.95697796	-0.239212225	40.95697796	-0.25883183	40.95697796	-0.092251396	40.95697796	-0.032134411
41.95592865	-0.34105553	41.95592865	-0.394541055	42.95487933	-0.318166164	41.95592865	-0.255827489	41.95592865	-0.272042614	41.95592865	-0.111589679	41.95592865	-0.054986445
42.95487933	-0.391706747	42.95487933	-0.433212569	43.95383001	-0.3565016	42.95487933	-0.290092232	42.95487933	-0.286023371	42.95487933	-0.129067378	42.95487933	-0.061242318
43.95383001	-0.447460857	43.95383001	-0.474993571	44.95278069	-0.395997917	43.95383001	-0.311863906	43.95383001	-0.314389781	43.95383001	-0.143748963	43.95383001	-0.06552531
44.95278069	-0.493618848	44.95278069	-0.521871253	45.95173137	-0.444732258	44.95278069	-0.35060422	44.95278069	-0.336954786	44.95278069	-0.155711724	44.95278069	-0.065514212
45.95173137	-0.545520977	45.95173137	-0.570444199	46.95068206	-0.495118058	45.95173137	-0.375544182	45.95173137	-0.363762243	45.95173137	-0.164692873	45.95173137	-0.067130593
46.95068206	-0.603070671	46.95068206	-0.626536037	47.94963274	-0.547391883	46.95068206	-0.404604366	46.95068206	-0.400872727	46.95068206	-0.169638209	46.95068206	-0.066816358
47.94963274	-0.658396902	47.94963274	-0.677786433	48.94858342	-0.600272497	47.94963274	-0.451228183	47.94963274	-0.443545859	47.94963274	-0.18437014	47.94963274	-0.065486093
48.94858342	-0.723922205	48.94858342	-0.73484241	49.9475341	-0.659545756	48.94858342	-0.478851797	48.94858342	-0.489326738	48.94858342	-0.193085235	48.94858342	-0.064963428
49.9475341	-0.785148077	49.9475341	-0.797398166	50.94648478	-0.716737573	49.9475341	-0.510011835	49.9475341	-0.541715604	49.9475341	-0.205097425	49.9475341	-0.062210007
50.94648478	-0.851306482	50.94648478	-0.856514952	51.94543547	-0.778241518	50.94648478	-0.557489269	50.94648478	-0.594213274	50.94648478	-0.227564825	50.94648478	-0.058431164
51.94543547	-0.920093551	51.94543547	-0.919941063	52.94438615	-0.840048989	51.94543547	-0.597449584	51.94543547	-0.636515929	51.94543547	-0.232195335	51.94543547	-0.058681442
52.94438615	-0.986697515	52.94438615	-0.97830282	53.94333683	-0.900590286	52.94438615	-0.634257279	52.94438615	-0.674646039	52.94438615	-0.243214453	52.94438615	-0.063861311
53.94333683	-1.054797392	53.94333683	-1.04031689	54.94228751	-0.963551483	53.94333683	-0.676765347	53.94333683	-0.702848843	53.94333683	-0.252799449	53.94333683	-0.066217205
54.94228751	-1.106159406	54.94228751	-1.103406127	55.9412382	-1.024194112	54.94228751	-0.71847841	54.94228751	-0.728707212	54.94228751	-0.257820851	54.94228751	-0.079618091
55.9412382	-1.173881432	55.9412382	-1.163007106	56.94018888	-1.085824385	55.9412382	-0.764219679	55.9412382	-0.738731468	55.9412382	-0.260336225	55.9412382	-0.090862725
56.94018888	-1.228941365	56.94018888	-1.22046404	57.93913956	-1.143767858	56.94018888	-0.789980663	56.94018888	-0.740618323	56.94018888	-0.260336229	56.94018888	-0.09741458
57.93913956	-1.289903798	57.93913956	-1.278271544	58.93809024	-1.198197186	57.93913956	-0.826366003	57.93913956	-0.741913225	57.93913956	-0.260336229	57.93913956	-0.100939863
58.93809024	-1.346092649	58.93809024	-1.329270223	59.93704092	-1.253853774	58.93809024	-0.86176661	58.93809024	-0.742288204	58.93809024	-0.260336229	58.93809024	-0.096782901
59.93704092	-1.391348611	59.93704092	-1.378682042	60.93599161	-1.30088372	59.93704092	-0.895050188	59.93704092	-0.73278154	59.93704092	-0.260336227	59.93704092	-0.09053045
60.93599161	-1.441547381	60.93599161	-1.428089806	61.93494229	-1.34379217	60.93599161	-0.928809822	60.93599161	-0.727190488	60.93599161	-0.260336242	60.93599161	-0.080158651
61.93494229	-1.497183885	61.93494229	-1.466112158	62.93389297	-1.381759855	61.93494229	-0.96147292	61.93494229	-0.727905706	61.93494229	-0.263895476	61.93494229	-0.072963182
62.93389297	-1.544853176	62.93389297	-1.504274511	63.93284365	-1.414022018	62.93389297	-0.992287489	62.93389297	-0.731402679	62.93389297	-0.264557899	62.93389297	-0.058838439
63.93284365	-1.579640609	63.93284365	-1.536554645	64.93179433	-1.439599597	63.93284365	-1.021267899	63.93284365	-0.745153355	63.93284365	-0.269749036	63.93284365	-0.060709805
64.93179433	-1.607641917	64.93179433	-1.564803922	65.93074502	-1.457692786	64.93179433	-1.048024018	64.93179433	-0.766403012	64.93179433	-0.277929823	64.93179433	-0.036296599
65.93074502	-1.633754278	65.93074502	-1.587944059	66.9296957	-1.469675376	65.93074502	-1.077775531	65.93074502	-0.790582512	65.93074502	-0.288869187	65.93074502	-0.031277664
66.9296957	-1.655681299	66.9296957	-1.606221943	67.92864638	-1.475305082	66.9296957	-1.102990772	66.9296957	-0.831165531	66.9296957	-0.304263984	66.9296957	-0.033636005
67.92864638	-1.677232739	67.92864638	-1.618812266	68.92759706	-1.471527549	67.92864638	-1.124693336	67.92864638	-0.866169049	67.92864638	-0.317033336	67.92864638	-0.030084421
68.92759706	-1.693554523	68.92759706	-1.624081999	69.92654774	-1.458606732	68.92759706	-1.146378681	68.92759706	-0.899235899	68.92759706	-0.331537068	68.92759706	-0.024582035
69.92654774	-1.704263192	69.92654774	-1.625022251	70.92549843	-1.438025987	69.92654774	-1.164787693	69.92654774	-0.955517816	69.92654774	-0.344515067	69.92654774	-0.020619854
70.92549843	-1.70912943	70.92549843	-1.624044752	71.92444911	-1.410322739	70.92549843	-1.180823318	70.92549843	-1.000222948	70.92549843	-0.362263458	70.92549843	-0.008369439
71.92444911	-1.713124559	71.92444911	-1.613708005	72.92339979	-1.373037668	71.92444911	-1.191817893	71.92444911	-1.047969023	71.92444911	-0.370213538	71.92444911	0.005156733
72.92339979	-1.709072899	72.92339979	-1.599427661	73.92235047	-1.327458295	72.92339979	-1.199038229	72.92339979	-1.073108368	72.92339979	-0.368889439	72.92339979	0.022899587
73.92235047	-1.692902243	73.92235047	-1.577614875	74.92130115	-1.275211882	73.92235047	-1.202506631	73.92235047	-1.096238428	73.92235047	-0.366551316	73.92235047	0.039264428
74.92130115	-1.681495333	74.92130115	-1.550424627	75.92025184	-1.21819945	74.92130115	-1.196588621	74.92130115	-1.098110598	74.92130115	-0.3570808	74.92130115	0.048489518
75.92025184	-1.658200762	75.92025184	-1.517034544	76.91920252	-1.162166433	75.92025184	-1.185343759	75.92025184	-1.109928009	75.92025184	-0.349400885	75.92025184	0.058439329
76.91920252	-1.626651576	76.91920252	-1.480655053	77.9181532	-1.087297535	76.91920252	-1.168096826	76.91920252	-1.093183437	76.91920252	-0.338971885	76.91920252	0.062003703
77.9181532	-1.589193687	77.9181532	-1.43503474	78.91710388	-1.00243658	77.9181532	-1.139447258	77.9181532	-1.063738568	77.9181532	-0.338264491	77.9181532	0.065547545
78.91710388	-1.544475782	78.91710388	-1.390186485	79.91605456	-0.935303542	78.91710388	-1.101556847	78.91710388	-1.037768987	78.91710388	-0.342312546	78.91710388	0.065553749
79.91605456	-1.493707374	79.91605456	-1.332567037	80.91500525	-0.855517415	79.91605456	-1.059458537	79.91605456	-1.003141833	79.91605456	-0.355182729	79.91605456	0.059794397
80.91500525	-1.434457805	80.91500525	-1.277565258	81.91395593	-0.777044406	80.91500525	-1.014084197	80.91500525	-0.964029183	80.91500525	-0.367003966	80.91500525	0.050684893
81.91395593	-1.366857105	81.91395593	-1.21340135	82.91290661	-0.6956492	81.91395593	-0.959514162	81.91395593	-0.947394191	81.91395593	-0.384520466	81.91395593	0.030364378
82.91290661	-1.293737353	82.91290661	-1.143814573	83.91185729	-0.61721841	82.91290661	-0.89610489	82.91290661	-0.940342774	82.91290661	-0.408715044	82.91290661	0.009841186
83.91185729	-1.217433577	83.91185729	-1.072190712	84.91080797	-0.540978694	83.91185729	-0.831205111	83.91185729	-0.950224229	83.91185729	-0.421246603	83.91185729	-0.014051584
84.91080797	-1.132447439	84.91080797	-1.001382024	85.90975866	-0.468033399	84.91080797	-0.758932291	84.91080797	-0.975605892	84.91080797	-0.44148095	84.91080797	-0.042197282
85.90975866	-1.053019385	85.90975866	-0.921523978	86.90870934	-0.403018349	85.90975866	-0.693569109	85.90975866	-1.022713249	85.90975866	-0.469678967	85.90975866	-0.060824103
86.90870934	-0.964381423	86.90870934	-0.841527914	87.90766002	-0.340009157	86.90870934	-0.622636541	86.90870934	-1.074122557	86.90870934	-0.497693658	86.90870934	-0.061980078
87.90766002	-0.861301122	87.90766002	-0.760600222	88.9066107	-0.282946078	87.90766002	-0.559151204	87.90766002	-1.126799887	87.90766002	-0.533595702	87.90766002	-0.06347773
88.9066107	-0.768889386	88.9066107	-0.677499182	89.90556139	-0.231925778	88.9066107	-0.491967918	88.9066107	-1.162810429	88.9066107	-0.599405871	88.9066107	-0.06685515
89.90556139	-0.688894848	89.90556139	-0.591409085	90.90451207	-0.187933865	89.90556139	-0.430296129	89.90556139	-1.172203858	89.90556139	-0.639453137	89.90556139	-0.102745703
90.90451207	-0.589302463	90.90451207	-0.515325824	91.90346275	-0.147105894	90.90451207	-0.372148411	90.90451207	-1.148273307	90.90451207	-0.681624683	90.90451207	-0.192919967
91.90346275	-0.505397668	91.90346275	-0.437365459	92.90241343	-0.113513635	91.90346275	-0.322153128	91.90346275	-1.089153583	91.90346275	-0.730997861	91.90346275	-0.261047702
92.90241343	-0.423518443	92.90241343	-0.364372655	93.90136411	-0.08380966	92.90241343	-0.269915007	92.90241343	-0.994584001	92.90241343	-0.756049013	92.90241343	-0.369215726
93.90136411	-0.351251041	93.90136411	-0.296940041	94.9003148	-0.063908587	93.90136411	-0.226725912	93.90136411	-0.869206905	93.90136411	-0.755218199	93.90136411	-0.425069405
94.9003148	-0.282237674	94.9003148	-0.236205864	95.89926548	-0.033985413	94.9003148	-0.184623085	94.9003148	-0.710187835	94.9003148	-0.746040089	94.9003148	-0.415073086
95.89926548	-0.220691144	95.89926548	-0.185311232	96.89821616	-0.02280551	95.89926548	-0.143178136	95.89926548	-0.585346081	95.89926548	-0.705990726	95.89926548	-0.374519766
96.89821616	-0.151871517	96.89821616	-0.132667498	97.89716684	-0.016952595	0	-0.088280061	96.89821616	-0.438530611	96.89821616	-0.646831596	96.89821616	-0.260040226
97.89716684	-0.110583152	97.89716684	-0.091160335	98.89611752	-0.012348104	100.2098636	-0.03957382	97.89716684	-0.301440425	97.89716684	-0.578554982	97.89716684	-0.192625878
98.89611752	-0.071771181	98.89611752	-0.060646535	99.89506821	-0.008157464	97.06190976	-0.115677321	98.89611752	-0.181465716	98.89611752	-0.470920691	98.89611752	-0.138385598
99.9475341	-0.044001664	99.89506821	-0.03953721	-0.052465897	-0.124809741	97.90136411	-0.085235921	99.89506821	-0.12380195	99.89506821	-0.414819115	99.9475341	-0.115167396
-0.104931794	-0.636225266	-0.157397692	-0.121765601	0.944386149	-0.130898021	98.95068206	-0.054794521	-0.104931794	-0.216133942	-0.104931794	-0.611872146	-0.104931794	-0.727549467
