# Supplementary material for: Ankle exoskeleton torque controllers based on soleus muscle models
Source: PLoS One. 2023 Feb 27;18(2):e0281944. doi: 10.1371/journal.pone.0281944 (PMC9970081; doi:10.1371/journal.pone.0281944)
Supplement: S1 Data — This compressed folder contains README.md, which contains instructions for running the code; UltrasoundModeling.m, a Matlab/Octave file which contains the code used to generate the plots and values found in this paper; a Digitize folder which contains comma separated variable (csv) files of the data from Lai et al. [30] digitized using WebPlotDigitizer [58]; and an empty Figures folder to store the generated plots. (ZIP) [file pone.0281944.s001.zip › Digitize/LaiPower.csv]

5.0R		4.0R		3.0R		2.0R		2.0W		1.4W		0.7W
X	Y	X	Y	X	Y	X	Y	X	Y	X	Y	X	Y
4.999708305791145	-0.30889413278708133	1.0003889256117944	-0.30640586065240427	0.9999999999999929	-0.27446183093822896	0.9998055371940922	-0.29126519303230936	1	-0.471640871023979	3	-0.6530338509566462	1	0.027374800132712096
5.9996110743881985	-0.48883258062910784	2.0004861570147483	-0.31820655711822354	2	-0.3351588438673758	1.9997083057911524	-0.3088686224471431	2	-0.8811098875758816	4.000194462805894	-0.7388535683212751	2	-0.11271780119187724
6.999416611582291	-0.5365767063550777	3.0004861570147554	-0.4362443098381732	2.999999999999993	-0.4638626746735923	2.9996110743881985	-0.35783826600820134	3	-1.1489514544543624	5.000194462805901	-0.8462326979284498	2.999999999999993	-0.21036383061576203
7.999319380179344	-0.6671964825129564	4.000777851223596	-0.4349166292205737	4	-0.5927257899728602	3.9997083057911453	-0.3810920431749665	3.9995138429852517	-1.5126134216620954	5.999999999999993	-0.9174345128372039	4	-0.2079206769314439
9.00029169420884	-0.7120865270041108	5.000583388417695	-0.5191180178633275	5	-0.648442799750228	4.999999999999993	-0.3602280604515684	5.000486157014748	-1.7122635299152478	7.000194462805901	-0.6690686950338502	5	-0.272663278259607
10.000486157014748	-0.8533557370454758	6.000486157014741	-0.6246661388839243	5.999999999999993	-0.6569974838176975	5.999708305791145	-0.431918651410669	5.999999999999993	-1.8052044211656337	8	-0.3356865583097317	6	-0.14445355826822492
11.000486157014748	-1.0179771644205644	7.000583388417688	-0.6463207053837863	6.999999999999993	-0.7193548111292998	6.999999999999993	-0.46793300164837603	6.999999999999986	-1.5940108966420752	8.999999999999986	-0.19573435420183927	7	-0.0061608683452263335
12	-1.4203924614220256	8.000388925611787	-0.6050465072231077	7.999999999999993	-0.71938068348706	7.999319380179344	-0.5313625921771887	7.999999999999986	-1.4279000883748978	10.000583388417695	0.03030389148706547	7.999999999999993	0.04404065640456878
12.999999999999993	-1.7045586786373974	9.000097231402947	-0.6875288938101818	8.999999999999993	-0.7193806835306944	8.999416611582298	-0.558856811260739	9.000388925611794	-0.9361544589793809	11.000972314029497	0.14621561111339076	8.999999999999993	0.04707040495109993
13.999999999999993	-2.08857330134002	10	-0.6444628248952995	10	-0.7193806849513749	9.9998055371941	-0.5728202872167287	9.999416611582305	-0.6558663224036039	12	0.2624393928288029	10	0.04707042514781534
15	-2.5383642680071645	10.999416611582298	-0.7593090102778035	10.999999999999993	-0.7200428537735419	10.999708305791145	-0.6960296835935509	11.000000000000007	-0.31028681839313066	13.000680619820649	0.21658428772915528	10.999999999999993	0.04707042508345438
15.999999999999993	-3.0184323859682394	12.000000000000007	-0.8182041906688511	11.999999999999993	-0.7832430322483432	11.999416611582298	-0.7217744957266063	11.999999999999993	-0.06960396885555298	13.999999999999993	0.2389093881715496	12	0.04707042508096748
16.999999999999993	-3.53158407576543	13	-0.8921828695090781	13	-0.8475695596311397	12.999222148776397	-0.8574636323852403	13	0.35924485737857736	14.999999999999993	0.28424921691063076	12.999999999999993	0.04707042529634009
18	-4.107207246853072	13.999611074388199	-1.1016970067952272	13.999999999999993	-0.9737347945302872	14.000097231402947	-1.0773931896337174	13.999902768597046	0.503529052835674	15.999999999999993	0.23871363689610092	14	0.04707061982941951
19	-4.7193979600923655	15.0001944628059	-1.229499760411997	14.999999999999993	-1.038386027538806	15	-1.2846722054251742	14.9998055371941	0.3626627897269543	16.999999999999993	0.23824967047270462	15	0.00395894577846434
20	-5.329093450641622	16.000388925611794	-1.5223755594859298	15.999999999999993	-1.1981262017183454	15.999999999999993	-1.485815517887353	15.999999999999986	0.4941979280909692	18	0.17370675913623757	16	-0.08185692925762567
20.999999999999993	-5.9707455335578175	17.00048615701475	-1.7862274227619537	16.999999999999993	-1.4226894120433045	16.999999999999986	-1.7745083846878913	16.999999999999993	0.4869499627026386	18.999999999999993	0.06716478179523477	16.999999999999993	-0.016798913708925056
21.999999999999993	-6.643094986835607	18.000388925611794	-2.1666552144604623	18	-1.8068292069760545	18	-2.0953343874138994	18	0.30867568350821273	20	-0.04408659530232484	18	-0.04859846687835301
23	-7.284547314406254	19.0003889256118	-2.6134311384498687	19	-2.1605760125223554	18.999999999999993	-2.4810487768351663	19	0.3025540342404227	20.999999999999993	-0.1334729401729433	18.999999999999993	-0.017225344968927914
23.999999999999993	-7.988717860339655	20.000194462805894	-3.1743285211715246	20	-2.6436972099003384	20	-2.894862549175002	20	0.10177165123535303	21.999999999999993	-0.14828938037994277	19.999999999999993	-0.08270035607107218
25	-8.62348262653768	20.999999999999993	-3.7350349049136113	21	-3.157955579975095	20.999999999999993	-3.124712570803247	20.999999999999993	-0.06783275373823017	22.999999999999993	-0.14843088850063424	20.999999999999993	-0.09996411913510173
25.999999999999986	-9.297287983379206	22	-4.343593203531569	21.999999999999993	-3.79025735818162	21.999999999999993	-3.475219220616374	21.999999999999993	-0.2748932822674277	23.999999999999993	-0.14605807839990348	21.999999999999993	-0.07985553362233588
27	-9.968783223275388	22.999999999999993	-5.010974975838366	22.999999999999993	-4.372010652376851	22.999999999999993	-3.8515812731082804	22.999999999999993	-0.29331404048575394	24.999999999999993	-0.17029544419919773	22.999999999999986	-0.1904929588353781
27.999999999999986	-10.632149886499505	23.999999999999993	-5.752048710752753	23.999999999999993	-5.019480170466274	23.999999999999993	-4.107182407983601	23.999999999999993	-0.40336229245659183	25.999999999999986	-0.19777876196636157	23.999999999999993	-0.08290841135086424
28.999999999999986	-11.254483550979678	24.999999999999993	-6.527436495418208	24.999999999999993	-5.661620885246016	24.999999999999986	-4.242984008429218	24.999999999999993	-0.39099267152967343	26.999999999999986	-0.2716037252162664	24.999999999999993	-0.0760326826331692
30	-11.81605771450316	25.999999999999986	-7.339417047950832	26	-6.288199090574935	25.999999999999986	-4.4914401261829155	25.999999999999986	-0.3370507537402929	27.999999999999986	-0.3896045115309619	26	-0.11768281121354818
30.999999999999986	-12.367656292176797	27	-8.128211396948082	26.999999999999986	-6.863743753646666	27	-4.493118790347005	27	-0.46391032579524705	28.999999999999986	-0.22535952967596984	26.999999999999986	-0.08080110803698659
32	-12.85802629484386	27.999999999999986	-8.939827481718254	27.999999999999986	-7.356705550252833	28	-4.615506971192794	27.999999999999986	-0.4174240604041728	30	-0.3560687373383473	27.999999999999986	-0.1516621941099885
33	-13.2280391923819	28.999999999999986	-9.749619512515665	29	-7.838339581439577	29	-4.615812643330244	28.999999999999986	-0.3537430901372147	31	-0.3332320645457827	28.999999999999986	-0.20996542727331047
34	-13.562515056006248	30	-10.487987317153333	30	-8.207987976918524	30	-4.7432689126990795	30	-0.4609620583372447	31.999999999999986	-0.2661624749674303	30	-0.2084128145144959
35	-13.786632908711198	31.000000000000014	-11.151282663579089	30.999999999999986	-8.496378309635219	31	-4.744802622880229	31	-0.37150713437589644	33.000000000000014	-0.39992359736736915	31	-0.19856650345704452
36	-14.006061747936293	32	-11.727753189324744	32	-8.70273273069914	31.999999999999986	-4.615506490318872	32	-0.46286570774978486	34	-0.2817275951233782	32	-0.14471894803499907
37	-14.133716311473421	33	-12.212934936537096	33	-8.830997384260314	33	-4.615129399672121	33	-0.5134159979181447	35	-0.2779247719835851	33	-0.2084133442472691
37.999999999999986	-14.132275135808328	34	-12.594469769654246	34	-8.948911706774126	34	-4.487676320254607	34	-0.3496404802922868	36	-0.3904214321879209	34	-0.2084132778140244
39	-14.057286625836426	34.999999999999986	-12.855815368303404	34.999999999999986	-8.82883149179574	35	-4.360352810551376	34.999999999999986	-0.39988622335068413	37	-0.28190041449952474	35	-0.2084132777875567
40	-13.927616649256734	35.999999999999986	-13.056031082472565	36	-8.834823745015392	35.999999999999986	-4.231561143859459	36	-0.3419937847878103	38	-0.36247735429024885	35.999999999999986	-0.20841327778800434
40.999999999999986	-13.7322201060229	36.999999999999986	-13.110339971990257	37	-8.632179129518597	37	-3.9842635139129072	37	-0.27205373890878093	38.999999999999986	-0.40606325424884915	36.999999999999986	-0.20841327778799723
42	-13.413449062328134	37.999999999999986	-13.109846452750752	37.999999999999986	-8.431130587726592	38	-3.7280111513594605	37.999999999999986	-0.2456891289234875	40	-0.34466488792903505	38	-0.20841327778799013
42.999999999999986	-13.030087634421392	38.999999999999986	-12.936673896214593	39	-8.140265494638044	39	-3.4711838815130776	39	-0.21584370064684322	40.999999999999986	-0.39990488358916565	39	-0.20841327771036333
43.999999999999986	-12.608350668753538	40	-12.645668296999666	40	-7.796766105966078	39.999999999999986	-3.1847542512890072	39.999999999999986	-0.20845996524862187	41.999999999999986	-0.3594006807868624	39.999999999999986	-0.20841327763889694
44.999999999999986	-12.068159982269243	40.999999999999986	-12.339434182013804	40.999999999999986	-7.415089447949775	41	-2.807604220075497	40.999999999999986	-0.20861123596276343	42.999999999999986	-0.4001383594871015	40.999999999999986	-0.2082343240998199
46	-11.462647852895138	42	-11.91426796540847	41.999999999999986	-6.961428272096015	42	-2.4245785734364134	42	-0.2084562508764165	43.999999999999986	-0.3770495329886714	42	-0.2453157448147536
47	-10.788076811520106	42.999999999999986	-11.401663458846954	42.999999999999986	-6.448639927775773	43	-1.9806107949844218	42.999611074388184	0.019861740970604558	44.999999999999986	-0.33819138526690296	42.999999999999986	-0.20845794944053608
48	-9.990491646039509	43.999999999999986	-10.794424044393423	44	-5.909372919445623	43.999999999999986	-1.5314968568145844	43.999999999999986	0.0529284485287036	46	-0.4541120508164056	43.999999999999986	-0.27226624611599703
49	-9.154820923184822	44.999999999999986	-10.091373727086037	44.999999999999986	-5.271653574423937	44.99999999999997	-1.0244532881131505	44.999999999999986	-0.014880810969671643	47	-0.5040721120948461	45	-0.27228963138735907
50.000000000000014	-8.194093015791474	46	-9.358600097786251	46	-4.625143496537163	46	-0.609579291665213	45.999999999999986	0.05391664953307895	48	-0.458032997642583	46	-0.301169644340888
51	-7.104906643634273	47	-8.48886894822602	46.999999999999986	-3.9166588500533237	47	0.12321822225709411	47	-0.09595354201207584	49	-0.5278877474700749	47	-0.33616256619796303
52	-6.014113466941616	48	-7.689587008161588	47.999999999999986	-3.2170882393000255	48	0.6497446303490051	47.99980553719409	-0.061780770912825744	50	-0.48481738465719104	47.999999999999986	-0.3361563024146079
53	-4.8242900399825785	49	-6.727113607396404	49	-2.4168456255142345	49	1.2543410791529084	49	-0.15899610437293887	51	-0.5278655290308407	49	-0.2729970740388623
54	-3.506938980552313	50	-5.766997906549491	50	-1.615360582670263	50	1.8035219075931685	50.000000000000014	-0.20710523671890257	52	-0.5200380443138073	50	-0.2722873453615051
55	-2.1303467275059873	51	-4.805549176515868	51	-0.8136347370031629	50.999999999999986	2.172314420139344	50.999999999999986	-0.14454184940429116	53	-0.46576740198955946	50.999999999999986	-0.27228892225168977
56	-0.9940871575217685	52	-3.716605760537796	51.999999999999986	0.11597622078398473	52	2.924662720001013	51.999999999999986	-0.17302616139817673	54	-0.5277667024997328	51.999999999999986	-0.30248674521432406
57	0.9029870441965357	52.999999999999986	-2.6271705183546032	53	0.9521705078777885	53	3.4683323292965547	52.999999999999986	-0.20844915434085465	54.999999999999986	-0.5067843829630689	53	-0.272160220614694
57.999999999999986	2.294245800741553	54	-1.4740926981546423	53.999999999999986	1.8485039661729026	53.999999999999986	3.9809935310331532	54	-0.14436405346081926	56	-0.4995008634403604	53.999999999999986	-0.27228421233757416
58.999999999999986	3.7652086747458604	54.999999999999986	-0.42621205277630736	55	2.7460936554886075	54.999999999999986	4.463672419742519	54.999999999999986	-0.23259302124672843	56.999999999999986	-0.5909684141354248	54.999999999999986	-0.2722842035113828
60.000777851223575	5.733653062541844	55.999999999999986	0.8715903520714079	55.999999999999986	3.6315875251827023	56	4.944485884531076	55.999999999999986	-0.16994494935078563	58	-0.5470122829237809	56	-0.2722842035092512
60.99902768597049	7.55110493121196	56.999999999999986	2.128310590772564	56.999999999999986	4.5278162187983675	57	5.394840606953448	56.999999999999986	-0.1618474146624891	58.999999999999986	-0.5910321558283584	57	-0.27227126816709557
62	9.575897209002267	57.999999999999986	3.4393877386324085	58	5.365773924844309	57.999999999999986	5.811275248228977	57.999999999999986	-0.26992652414992335	60	-0.5929118705314025	57.999999999999986	-0.29885982631334684
63	11.17525257627042	58.999999999999986	4.685045351430123	58.999999999999986	6.262363232672662	59.00029169420884	6.201790050947331	58.999999999999986	-0.14439429518440505	60.999999999999986	-0.5920525896563618	59	-0.3360359078982853
64	12.914006273379506	60	5.901482747040237	59.999999999999986	7.120171853891087	59.999999999999986	6.506080981027857	59.999999999999986	-0.1900434380723297	62	-0.655522885708983	59.999999999999986	-0.40246674512411573
65	14.681285586476989	60.999999999999986	7.29866271978112	60.999999999999986	7.953601675852749	60.99931938017933	6.75428379972384	60.999999999999986	-0.26537368260903094	63	-0.6092052421448599	60.999999999999986	-0.35489991176821434
66	16.391811318108452	62.0003889256118	8.439882605314786	62	8.782286617808282	61.999999999999986	7.112881593676491	62	-0.21087992148095225	64	-0.5740693200664282	62.000000000000014	-0.33597791609062
67	17.945237879664518	63	9.701321591199946	63	9.542804340566502	63	7.270974506338668	62.999999999999986	-0.2997355405522626	65	-0.5916388124292666	63	-0.3915765763429562
68	19.35354557217888	64	10.920119919921962	63.999999999999986	10.185495498663098	64	7.498351569187406	63.999999999999986	-0.19881410237621822	65.99999999999999	-0.5916388323281581	64	-0.3409463300090607
68.99999999999999	20.620376084640483	64.99999999999999	12.04118698783795	65	10.810883142298298	65	7.64722030085413	64.99980553719409	-0.2667316455003075	66.99999999999999	-0.5916388364613852	65	-0.3340657882705145
69.99999999999999	21.72177535280403	66	13.247010226751001	66	11.35510437443521	65.99999999999999	7.647468896387206	66.00009723140293	-0.26633627169467644	67.99999999999999	-0.5921548510415136	66	-0.3759311593153356
70.99999999999999	22.60899649978726	67	14.259944352336202	67	11.80375572908683	67	7.775420870439355	66.99980553719409	-0.25376233854053964	68.99999999999999	-0.5903888897686755	66.99999999999999	-0.3385698583088441
71.99999999999999	23.27843273463038	68	15.299709508959676	68	12.138153176664094	67.99999999999999	7.664048036146863	67.99970830579115	-0.357817228711113	69.99999999999997	-0.5313977778194143	67.99999999999999	-0.27054873237536015
72.99999999999999	23.676924992980915	69	16.269397219079153	68.99999999999999	12.370052860943975	69	7.647729792981298	69	-0.255035556425959	70.99999999999999	-0.4414758114666242	69	-0.22534932944881803
73.99999999999999	23.863870529827608	69.99999999999999	17.00370265650188	69.99999999999999	12.498308995065731	70	7.520286545450347	70	-0.12989920619070716	71.99999999999999	-0.33348910524438224	69.99999999999999	-0.20841108251600815
74.99999999999999	23.810725710574612	71	17.65667508586972	70.99999999999999	12.629648928564453	71	7.391511758643297	71	0.015322710433167686	72.99999999999999	-0.25751032602451573	71	-0.20335715215134798
75.99999999999999	23.474019176304054	71.99999999999999	18.134940417345028	71.99999999999999	12.50075008912896	72	7.143716131157653	71.99970830579115	0.11857756738041303	73.99999999999999	0.07408959109813651	71.99999999999999	-0.13101572196975297
76.99999999999999	22.878051867623306	72.99999999999999	18.426201068482463	73	12.382888854048073	72.99999999999999	6.887487517909737	73	0.3985270077074219	75	0.30558338744760505	72.99999999999999	-0.08072491519591551
78	21.92005072888542	73.99999999999999	18.440576399560584	73.99999999999999	12.127902709413686	73.99999999999999	6.624131167855676	73.99980553719409	0.5991670303538967	75.99999999999999	0.49752432177769634	73.99999999999999	-0.09230780494413438
78.99999999999999	20.70459514093399	74.99999999999999	18.231313866804747	74.99999999999997	11.781620546422495	74.99999999999999	6.28753511162358	74.99999999999999	0.8320084071629523	76.99999999999997	0.6528950996395864	74.99999999999997	-0.015589827362965991
79.99999999999999	19.232608835806722	75.99999999999999	17.757829685376958	75.99999999999999	11.335391276508258	75.99999999999999	5.907644087638669	75.99999999999999	1.2556747207823875	78	0.9017268252259143	75.99999999999999	0.1311309321492331
81	17.572833513881974	76.99999999999999	17.15066071973277	76.99999999999999	10.789248788742245	76.99999999999999	5.521298912786598	76.99999999999999	1.5958897790111095	79	1.1981816758255306	76.99999999999999	0.2715424823653194
82	15.807959909265776	77.99999999999999	16.383663255480922	78	10.219707795990868	78	5.199202332158979	78.00029169420885	2.018637813045668	80	1.384686176652231	78	0.36249001062952146
83	13.85559472145539	79	15.489923398815105	79	9.541908202804244	79	4.814637773053654	78.99970830579115	2.4728938477339426	80.99999999999999	1.6520781348142677	79	0.44694421320277655
83.99999999999999	11.869231389424389	80	14.505214431090739	80	8.81361765591296	80	4.4300134007511645	80	3.005754301746059	81.99999999999999	1.8874919200752203	80	0.5620130356403621
85	9.946299570040331	81	13.288994328748664	80.99999999999999	8.0435698230607	81	4.045372163693461	81	3.4614191372658674	82.99999999999999	2.1837285958091144	80.99999999999999	0.6472806836006981
85.99999999999999	8.088117724755023	82	12.00280120930734	82	7.273837358413495	82	3.56194298128872	81.99999999999999	3.939398006634722	84	2.401346413354112	81.99999999999999	0.8049846927632842
86.99999999999999	6.5495023103109204	82.99999999999999	10.66043827902233	83	6.505200095230396	83	3.2763903887601806	83.00029169420884	4.340883641994452	84.99999999999999	2.793622124826552	83	0.8773676003024278
87.99863876035869	4.42737605918969	83.99999999999999	9.31127810844579	84	5.734967585095411	84	2.921710526325711	83.99999999999999	4.710487572321476	85.99999999999999	3.0469932384202636	83.99999999999999	0.8779309941433837
89.00029169420884	2.9323527937346014	85	8.03049761920239	85	4.964590751111711	84.99776367773214	2.46013313772648	84.99999999999999	4.869865230371044	86.99999999999999	3.1568415419725504	84.99999999999999	0.9776241678261144
90.00029169420888	1.764394886092063	85.99999999999999	6.716726132150978	85.99999999999999	4.291720755282537	85.99999999999999	2.2489990535363233	85.99999999999999	5.0899820866584164	87.99999999999999	3.364980646918525	85.99999999999999	1.0049273065229727
91.00000000000001	0.723779354303403	86.99941661158229	5.371121615475889	87	3.6196170654970494	86.99999999999999	1.991655425425158	86.99999999999999	5.0291857886101425	89.0001944628059	3.2913266681810605	86.99999999999999	1.1328819739946212
92.00000000000001	0.06819987153015461	87.99999999999999	4.226477209557437	87.99999999999999	2.9458353044616565	87.99999999999997	1.6710215595081905	87.99999999999999	5.00191275006253	90.00000000000001	3.1321868350380484	87.99999999999999	1.1328764182344813
93.00000000000001	-0.5090902704486595	88.99970830579115	3.265045914555369	88.99999999999999	2.4306105517454135	88.99980553719409	1.3647770233010021	89.00029169420883	4.633584041181916	91.00000000000001	2.7928810467079046	89	1.1327816333141456
93.99980553719409	-0.9600997258193971	90.00000000000004	2.518363787333705	90.00000000000001	1.9622855643131132	89.99961107438823	1.074697430199791	90.00000000000001	4.254234564727547	92.00000000000001	2.2335128100317476	89.99902768597052	1.073304365206333
95.00000000000001	-0.9746204950434603	90.99961107438823	1.7559873029168003	91.00000000000004	1.5420464232518896	91.00000000000004	0.9372488721039574	91.00000000000001	3.6970856969724686	93.00000000000001	1.848879702733246	91.00000000000004	1.0433174868284922
95.99999999999999	-0.7128327600387365	91.9994166115823	1.111507924201696	91.99999999999999	1.1941734491923626	92.00000000000001	0.7406282885143796	92.00000000000001	3.030536363660506	94.00000000000001	1.3523989815716675	91.99970830579117	0.8062883449866831
97.0003889256118	-0.37461039955177	93.00000000000001	0.617523647628687	92.9996110743882	0.6575257172912785	93.00000000000001	0.643147348410352	92.9994166115823	2.379333260549366	95.00000000000001	0.8936589752543469	93.00000000000001	0.6798001364492663
98.00048615701475	-0.2542826977347161	93.99990276859707	0.24669194804625505	93.99961107438823	0.5741490309002586	93.99980553719412	0.5069943679893427	94.00000000000001	1.7557943043240272	95.99970830579117	0.4611485547723859	94.00000000000001	0.6184758180659031
99.00077785122359	-0.08721905460547674	95.00000000000001	-0.03113954406533992	94.99961107438823	0.23766699503619293	94.99961107438823	0.4012257464465492	94.99951384298525	1.0678250109538183	97.00087508262656	0.10639339555954308	95.00000000000001	0.502471099177022
4.01831498096135	-0.25418785797919696	96.00000000000001	-0.13687814878507254	95.99951384298528	0.01173636324613625	96.00000000000001	0.2534212733289962	96.00000000000001	0.8836510008417449	98.00000000000001	-0.08317070983883923	95.99999999999999	0.305245127144147
2.63195634445956	-0.144035271741636	96.99999999999999	-0.16397058109816243	96.99999999999999	0.03237700180634562	97.00000000000001	0.11259091758545026	96.99999999999999	0.551404520413449	99.00048615701478	-0.1265452439122754	97.00000000000001	0.2628115552227328
1.3520611758678527	-0.1433352056403976	97.99980553719412	-0.16770358711170275	98.00000000000001	0.047070359403669215	97.99931938017936	-0.01964445850364882	97.99951384298525	0.0347777641189424	100.11720778745864	-0.25205406376661443	98.00000000000004	0.17501921003709242
-0.14114985415581316	-0.1425184618556159	99.00009723140296	-0.11441948714675476	-0.03468638624573828	-0.25197098199193846	99.00000000000001	-0.05975805266361789	99.00000000000001	-0.186844072090949	-0.034491923439837535	-0.14257680069737688	99.00000000000001	0.06714020875536875
100.0108415509515	-0.08790445298301108	99.99951384298525	-0.15581980875150947	100.01123047656331	0.13088390960609786	-0.03468638624573828	-0.25197098199193846	-0.034297460633936794	-0.03318261940283662	0.9252349901980494	-0.2524960315678726	100.0108415509515	-0.08790445298301108
		-0.03439469203688361	-0.08787971005008899	98.94445670659765	0.022073116729245612	100.01093878235444	-0.033207362335716084	100.01045262533971	-0.3066928155721129	2.097986071059019	-0.5266232120637397	-0.034297460633936794	-0.03318261940283662
