# Supplementary material for: Ankle exoskeleton torque controllers based on soleus muscle models
Source: PLoS One. 2023 Feb 27;18(2):e0281944. doi: 10.1371/journal.pone.0281944 (PMC9970081; doi:10.1371/journal.pone.0281944)
Supplement: S1 Data — This compressed folder contains README.md, which contains instructions for running the code; UltrasoundModeling.m, a Matlab/Octave file which contains the code used to generate the plots and values found in this paper; a Digitize folder which contains comma separated variable (csv) files of the data from Lai et al. [30] digitized using WebPlotDigitizer [58]; and an empty Figures folder to store the generated plots. (ZIP) [file pone.0281944.s001.zip › Digitize/LaiTenVel.csv]

5.0R		4.0R		3.0R		2.0R		2.0W		1.4W		0.7W
X	Y	X	Y	X	Y	X	Y	X	Y	X	Y	X	Y
1	0.5561875661110007	-0.05252100840336382	0.23761611512794323	1	0.18353078763328234	1	0.15381110461837766	1	-0.4013615909430839	1	-0.24574188159118426	1	-0.09501819346546192
2	0.596106465880383	1	0.2613648927602341	2	0.2017818861826366	2	0.16807487000240462	2	-0.39880143056046347	2	-0.24699223786164515	2	-0.12220794624996101
3	0.6361967237072481	2	0.2848392061951355	3	0.21810420657817886	3	0.18476561564248906	3	-0.3882566470956932	3	-0.2522575504494422	3	-0.15742359842385323
4	0.6725557905699455	3	0.310500746601198	4	0.23850270081610336	4	0.20458954260934847	4	-0.3807147586085162	4	-0.25630550713792566	4	-0.1750165808704165
5	0.7135705000866825	4	0.33567559699159766	5	0.25897396273980267	5	0.2306521271771098	5	-0.3605201891313832	5	-0.24913233936550894	5	-0.1621879620915445
6	0.7508103282452525	5	0.3647813324843261	6	0.2822776282154278	6	0.25415707020872125	6	-0.3345865118806044	6	-0.2270322788024708	6	-0.12982105927427545
7	0.7885633578336868	6	0.39347198770447545	7	0.30760540024882044	7	0.2828454365558928	7	-0.2955039708842486	7	-0.20702379873503318	7	-0.0798479628811708
8	0.8246860328830024	7	0.424411612374902	8	0.33288266985988324	8	0.31541930791767614	8	-0.25458290888438917	8	-0.1824024233572037	8	-0.031156361239782715
9	0.8609169255354703	8	0.45685511099209286	9	0.35564000469294355	9	0.3466596884476054	9	-0.18962396716496954	9	-0.11236331976931346	9	0.025565872066332762
10	0.8927294597189013	9	0.4891637608828985	10	0.37500041133411877	10	0.38344402290136204	10	-0.14395748445263923	10	-0.06591161779190191	10	0.051441415381165534
11	0.9259477709124027	10	0.5217306617414095	11	0.40935313573585796	11	0.4148797653224152	11	-0.05557474612406876	11	-0.005709283779465224	11	0.09439965396571415
12	0.958019995393762	11	0.555323826280326	12	0.4378344088864483	12	0.4432413553279724	12	0.004284236845427447	12	0.04745499755777205	12	0.11628056101470685
13	0.9851966824021807	12	0.591472628277073	13	0.46992070645359707	13	0.47588589016139515	13	0.08966531937213151	13	0.09611506345623821	13	0.13141748774815065
14	1.0124778343720215	13	0.6244188190576772	14	0.501800388831759	14	0.5028458601210803	14	0.14792260784329558	14	0.1657656413361126	14	0.1498494793626235
15.000000000000004	1.038436149034162	14	0.6588369581367961	15.000000000000004	0.5265088719759641	15.000000000000004	0.5223003944418196	15.000000000000004	0.19062370134030093	15.000000000000004	0.2069167098489504	15.000000000000004	0.1598423053621003
16.000000000000004	1.0616322009191113	15.000000000000004	0.6908953686227135	16.000000000000004	0.5540150819034246	16.000000000000004	0.5415950798428271	16.000000000000004	0.2506575768253403	16.000000000000004	0.24604722812682178	16.000000000000004	0.16449624415247976
17.000000000000004	1.0816820854698512	16.000000000000004	0.7236145746081668	17.000000000000004	0.5861859949714581	17.000000000000004	0.5617722143445913	17.000000000000004	0.2921979666229446	17.000000000000004	0.2842813005332476	17.000000000000004	0.1594459998390758
18.000000000000004	1.1017094883982184	17.000000000000004	0.7559770684844416	18.000000000000004	0.6135744231628737	18.000000000000004	0.5783039841539419	18.000000000000004	0.3466226609850769	18.000000000000004	0.3042424694154797	18.000000000000004	0.1574538618250485
19.000000000000004	1.1161527705743484	18.000000000000004	0.7886971718028817	19.000000000000004	0.6389504154717753	19.000000000000004	0.5909814433578622	19.000000000000004	0.3755419601231411	19.000000000000004	0.3204089550379883	19.000000000000004	0.1502924515266053
20.000000000000004	1.129363729884824	19.000000000000004	0.8158763563436593	20.000000000000004	0.6634182425764847	20.000000000000004	0.5997451568253043	20.000000000000004	0.3939151152098317	20.000000000000004	0.3272222748724891	20.000000000000004	0.14527368120117456
21.000000000000004	1.1406411207533969	20.000000000000004	0.8448733155963564	21.000000000000004	0.684926950381705	21.000000000000004	0.603093664485568	21.000000000000004	0.4242152636129308	21.000000000000004	0.32395613683078395	21.000000000000004	0.13979099684007013
22.000000000000004	1.147737447237526	21.000000000000004	0.8675009364786694	22.000000000000004	0.705384518498416	22.000000000000004	0.6030926720313756	22.000000000000004	0.43692956771809044	22.000000000000004	0.30901402212487694	22.000000000000004	0.13625814685774396
23.000000000000004	1.1527798274126473	22.000000000000004	0.8892021815758173	23.000000000000004	0.7246247158631196	23.000000000000004	0.6016494869154809	23.000000000000004	0.4339750606570312	23.000000000000004	0.29544615107575956	23.000000000000004	0.13448631337746608
23.999999999999996	1.1548351729482753	23.000000000000004	0.9069816219300364	23.999999999999996	0.7358346321678708	23.999999999999996	0.5959987627610399	23.999999999999996	0.42642817802290445	23.999999999999996	0.27410988228263644	23.999999999999996	0.12934485619338565
25.000000000000004	1.1477553439684707	23.999999999999996	0.9232005597657764	25.000000000000004	0.748297682109647	25.000000000000004	0.5866726190191716	25.000000000000004	0.4238659722576541	25.000000000000004	0.2576066072872347	25.000000000000004	0.12915884357974639
26.000000000000004	1.1454808171308837	25.000000000000004	0.9356997221739536	26.000000000000004	0.7551263410081439	26.000000000000004	0.5760659672057713	26.000000000000004	0.412391452719282	26.000000000000004	0.23571144820663248	26.000000000000004	0.13191334120535148
27.000000000000004	1.134056856269663	26.000000000000004	0.9424681482998909	27.000000000000004	0.7587091039569849	27.000000000000004	0.5601028521103393	27.000000000000004	0.3876885136385311	27.000000000000004	0.2183354376397566	27.000000000000004	0.12146597350360588
28.000000000000004	1.1254987471668938	27.000000000000004	0.9497007766057852	28.000000000000004	0.7587120948629105	28.000000000000004	0.543506237796263	28.000000000000004	0.3600731597094291	28.000000000000004	0.21102840753636665	28.000000000000004	0.115282724300795
29.000000000000004	1.1089360583006245	28.000000000000004	0.9497001213175225	29.000000000000004	0.7551800882424455	29.000000000000004	0.5272135722187059	29.000000000000004	0.3336782336309194	29.000000000000004	0.1938863633119965	29.000000000000004	0.1114313119846555
30.000000000000004	1.092560260866539	29.000000000000004	0.9497004366257331	30.000000000000004	0.7480081695584668	30.000000000000004	0.5073440406532619	30.000000000000004	0.30462439181438805	30.000000000000004	0.18369355221783668	30.000000000000004	0.10914038650877966
31.000000000000004	1.0730136756282933	30.000000000000004	0.9426508061084691	31.000000000000004	0.7406255000161106	31.000000000000004	0.4861561822446383	31.000000000000004	0.2694555242017489	31.000000000000004	0.17705091179587562	31.000000000000004	0.10802536041816202
32	1.0508506973933474	31.000000000000004	0.9356986812644599	32	0.727000496611188	32	0.4655074895486111	32	0.23591927401984636	32	0.16652261857408845	32	0.1043957161201412
33	1.0246958703067053	32	0.9241247305570268	33	0.7126393560155599	33	0.44118126537655655	33	0.21518450622515672	33	0.15640127557213734	33	0.10293535740033866
34	0.9962849180850448	33	0.9095730968431763	34	0.6937903057864514	34	0.41612324001321266	34	0.18798659852358623	34	0.146498240746606	34	0.10103130278052053
35	0.967282738885652	34	0.891878754539974	35	0.6736897904088466	35	0.3907829899837867	35	0.1629486878961126	35	0.13356283562188676	35	0.09379181749221788
36	0.9364491097048948	35	0.8735977996125113	36	0.6488504139084317	36	0.3654352126137903	36	0.15340928552348965	36	0.12869303926069886	36	0.0931164316688946
37	0.904453153845652	36	0.8497123080320776	37	0.6268742508152751	37	0.33815336623423375	37	0.140657151806729	37	0.1244703660810269	37	0.0904926614181294
38	0.8694343693508593	37	0.8246229700761243	38	0.6006813658624064	38	0.312589076767964	38	0.12242601700274003	38	0.11972992309152053	38	0.09025511280572607
39	0.8322530042041665	38	0.7972380030305954	39	0.5757505180721507	39	0.28573216797375034	39	0.11000010676514105	39	0.11497357221796145	39	0.09030494185097249
40	0.7942347095734037	39	0.7672152746596437	40	0.5467144475166448	40	0.2566962886858253	40	0.0902350600206816	40	0.11501255174107738	40	0.09285208959459945
41	0.756480024281772	40	0.7341080202307766	41	0.5176435906132357	41	0.22773417255727235	41	0.08669671360006159	41	0.11754584368730736	41	0.09379205626101372
42	0.7200510061232592	41	0.6998601518839611	42	0.48875788170489676	42	0.2022724226661361	42	0.08467132553194023	42	0.1150485493442055	42	0.0952540687222343
43	0.6814373147640058	42	0.6641353138657342	43	0.4594234328942415	43	0.17383676198353415	43	0.08317587118273062	43	0.11854961903370986	43	0.0990467520459064
44	0.6402871080089265	43	0.6272372889878313	44	0.4270877811767293	44	0.14761459114917574	44	0.07612304586498198	44	0.11616749877974764	44	0.10088460912897901
45	0.5985201523484971	44	0.5871453376763238	45	0.3949975310046083	45	0.12242149902922428	45	0.07583126584767141	45	0.12751925617742366	45	0.09958060374894284
46.000000000000014	0.558750651482137	45	0.5490301625384864	46.000000000000014	0.3624706929745396	46.000000000000014	0.09571102718455649	46.000000000000014	0.08161913526308417	46.000000000000014	0.1291600456405959	46.000000000000014	0.09501654005631632
47	0.5134628123484655	46.000000000000014	0.5075349547866121	47	0.32805598595466545	47	0.06337203640587497	47	0.0962525268190757	47	0.12853472550106515	47	0.09729369270844046
48	0.47367923530410616	47	0.4659266442514838	48	0.2926644218333698	48	0.03619098120526454	48	0.09744522927369648	48	0.13358532582935112	48	0.0932835679207602
49	0.4311446373593948	48	0.4262968497663939	49	0.2568494211100245	49	0.006185565546104055	49	0.12027374956084147	49	0.13623695889044152	49	0.08976891759258487
50	0.3890624233672071	49	0.3839597626448352	50	0.22265971773266457	50	-0.022414423808409634	50	0.11474235661798904	50	0.13479478772320963	50	0.08712561817604092
51	0.34175992532666255	50	0.3423955445144182	51	0.18423870916244622	51	-0.05100859145956438	51	0.1282189215417695	51	0.1326130503091929	51	0.08318141869793205
52	0.2910332107634952	51	0.29729500888828486	52	0.1479523835002725	52	-0.08164001731171444	52	0.14993310908480906	52	0.13638203547895644	52	0.0795233931374999
53	0.2408135213480933	52	0.2520217505969091	53	0.10511284536278076	53	-0.11430008954472015	53	0.16217739293276612	53	0.1362864518281519	53	0.07967092983066815
54	0.16263098050794556	53	0.20913836375049533	54	0.06166858525573149	54	-0.1460688275138735	54	0.16857050573324805	54	0.1369833237671365	54	0.0796482401758043
55	0.10380185761347205	54	0.16027105624410343	55	0.022415586330780446	55	-0.17953928901545524	55	0.18040960285255636	55	0.13947205450552502	55	0.07967125818827725
56	0.0371358174683345	55	0.111051293147308	56	-0.02388904500678546	56	-0.21501613071243186	56	0.18505431056007193	56	0.1362336985752326	56	0.0816706469694446
57	-0.027878298726253803	56	0.06471553014505149	57	-0.06903741139002806	57	-0.25114013294223003	57	0.1963954945236539	57	0.13260084559719587	57	0.08500045128590816
58	-0.09077188312331552	57	0.012377773437574291	58	-0.11042112215286082	58	-0.28947455402485245	58	0.19899888925041775	58	0.1300356761234669	58	0.0844957188454365
59	-0.16798354088672562	58	-0.043695243689209295	59	-0.15922129567549392	59	-0.3268372696048374	59	0.20348796613433073	59	0.12915989488098534	59	0.08245363239514081
60	-0.25170262564996726	59	-0.09971343657229204	60	-0.19845029957372518	60	-0.3676509065512068	60	0.20693829816518594	60	0.129214038007206	60	0.07984121984535442
61	-0.3157997163553672	60	-0.15802388161446324	61	-0.24344299535754343	61	-0.4089105822800492	61	0.20750886647611066	61	0.12544985917956541	61	0.07964225645161749
62	-0.39107722902331243	61	-0.2152484358480078	62	-0.30080189716187933	62	-0.4503582846977343	62	0.2101518032610361	62	0.12207973912477721	62	0.07474603088076037
63	-0.48479835927784753	62	-0.2808963131906457	63	-0.3542161528744443	63	-0.48844493219472973	63	0.21757743361230464	63	0.12208681866952764	63	0.06395256844099428
64	-0.579082850148378	63	-0.3611135918697199	64	-0.4229846300238962	64	-0.5236435725717019	64	0.2074821190027416	64	0.12086156407479454	64	0.06556929223563035
65	-0.663448535980792	64	-0.42937294557669237	65	-0.48329825712029306	65	-0.5668366630827135	65	0.2140244519197081	65	0.11855403806589537	65	0.061684148132001404
66	-0.7580168015987185	65	-0.5109398961629874	66	-0.5337080698449639	66	-0.6110191906546323	66	0.22009117119980814	66	0.11854570384106022	66	0.055453340584884714
67	-0.8536962394537153	66	-0.5911998158217742	67	-0.6031952826655758	67	-0.6486817477163243	67	0.22465391588849393	67	0.11505609501641434	67	0.05134648303687772
68	-0.9479932449017294	67	-0.6730300627223027	68	-0.6578282050091038	68	-0.6808554422186393	68	0.2246539351620731	68	0.1150252822542357	68	0.04426223915719474
69	-1.0443890308564412	68	-0.7604263877431778	69	-0.7404524517104671	69	-0.7082365113241011	69	0.22465448977523295	69	0.11279946863580692	69	0.03665287541658202
70	-1.136399406495416	69	-0.8532825089418723	70	-0.804099459314382	70	-0.7436398863433311	70	0.21759481767077515	70	0.11248177089316913	70	0.029556661176241672
71	-1.2290413037876435	70	-0.946598444859291	71	-0.8788399099253565	71	-0.7750473697782332	71	0.20831966724380058	71	0.10404966794068748	71	0.023044646229964272
71.99999999999999	-1.3161972911565827	71	-1.0419954254320536	71.99999999999999	-0.9508878242028724	71.99999999999999	-0.8004459379320417	71.99999999999999	0.19462177126393065	71.99999999999999	0.09726765024506934	71.99999999999999	0.015214614780342917
73	-1.399772819492724	71.99999999999999	-1.1366677259787372	73	-1.0303203990130956	73	-0.8271942588469723	73	0.17883904154509	73	0.0887378874298741	73	-0.005933927551053486
74	-1.4767678185636557	73	-1.2320815863775354	74	-1.1081592170811527	74	-0.8544954709928243	74	0.16426003969426972	74	0.0724368906843158	74	-0.011051609743518487
75	-1.545112626971771	74	-1.326132916726987	75	-1.189211230339558	75	-0.8790445932146622	75	0.11230665357772684	75	0.05404747887185479	75	-0.02004406924419211
76	-1.599397526911761	75	-1.4139148785618456	76	-1.2658229691690863	76	-0.8987753487612893	76	0.07686717201566085	76	0.03233137089091542	76	-0.030491759512413896
77	-1.6485014559239453	76	-1.500938598016912	77	-1.3472381938568132	77	-0.921025207150088	77	0.026028175262847508	77	0.0035704589179821333	77	-0.039578537311080186
78	-1.6930543264766174	77	-1.5773354447736443	78	-1.418288885911628	78	-0.9420703496613618	78	-0.02833525652404001	78	-0.028025096009348882	78	-0.05450418971598525
79	-1.6971726974935653	78	-1.6446486635672262	79	-1.486661811877016	79	-0.9633112847596976	79	-0.09720278053218756	79	-0.06366527325939275	79	-0.06866943010790116
80	-1.7085521489326503	79	-1.7029351127170553	80	-1.5523938704118079	80	-0.9823072673737392	80	-0.16801426945157694	80	-0.10451734556091674	80	-0.07984001283157083
81	-1.706112119788881	80	-1.74835738939794	81	-1.602331045598123	81	-0.9994358522511191	81	-0.23236333513922292	81	-0.14798961196117943	81	-0.0924157930913534
82	-1.6839846385515136	81	-1.7762051186229888	82	-1.6433604251699014	82	-1.014253415990865	82	-0.32143946829257475	82	-0.1892395196601364	82	-0.1133472479082549
83	-1.6357304917582471	82	-1.7877889368583322	83	-1.6759423317354596	83	-1.02704770916209	83	-0.37857037566259333	83	-0.2564613233000901	83	-0.13006646741808625
84	-1.5868067031637434	83	-1.7847740142767874	84	-1.6886875116260347	84	-1.0344650159609707	84	-0.4731271122323131	84	-0.314412690144489	84	-0.153516828723542
84.99999999999999	-1.5180223801358386	84	-1.7613957396471118	84.99999999999999	-1.6792794878300317	84.99999999999999	-1.037987529110481	84.99999999999999	-0.5286009518228956	84.99999999999999	-0.39124394951908403	84.99999999999999	-0.1811565863658764
86	-1.4341431143989523	84.99999999999999	-1.7237021056371082	86	-1.6579182547684468	86	-1.0356009713488175	86	-0.6191138560156881	86	-0.4423016303777536	86	-0.21358148348075723
87	-1.3411607168894149	86	-1.6583695282077517	87	-1.629009989502249	87	-1.0242216464097535	87	-0.6809716087930573	87	-0.5131053310082532	87	-0.24926743769414506
88	-1.235517096528358	87	-1.5732432508588587	88	-1.5564819757914599	88	-1.003501194106461	88	-0.7528386530388538	88	-0.5681434185274639	88	-0.2929532327422275
89	-1.0910228134818065	88	-1.4806977976210858	89	-1.4750836073249234	89	-0.9733311999744725	89	-0.7988851179587524	89	-0.6209797233187633	89	-0.32447506499279033
90	-0.992223747016372	89	-1.3733569734556772	90	-1.3738507079293205	90	-0.9282640305441361	90	-0.8675250179729228	90	-0.6808566924065227	90	-0.35347438145838206
91	-0.8604548700796877	90	-1.2466067156624732	91	-1.2555191980083102	91	-0.8706162621211262	91	-0.9119628845407886	91	-0.7252441143055095	91	-0.3775325358421542
92	-0.741213328994248	91	-1.1136889614654244	92	-1.1264599679840046	92	-0.8075964661620976	92	-0.9461213035327609	92	-0.7835086044821615	92	-0.39074133087489527
93	-0.62961424741296	92	-0.9740295837595112	93	-0.9843187066018082	93	-0.7252108074799408	93	-0.9731716098961591	93	-0.8131311419318616	93	-0.3977564135076559
94	-0.5162870864720159	93	-0.8309725625342215	94	-0.8397437587230092	94	-0.6248668988389401	94	-0.9768622942270966	94	-0.8429724498579136	94	-0.38857210062679304
95	-0.42367436060112196	94	-0.6986977663738156	95	-0.6944680765860745	95	-0.5407030833927498	95	-0.9622655175433223	95	-0.8738744585912226	95	-0.3802037684579238
96	-0.3140489714553394	95	-0.5610397526213107	96	-0.5534664746026325	96	-0.44983222942012135	96	-0.8994471954963053	96	-0.877086703331289	96	-0.36589482202466295
97	-0.23738119063049856	96	-0.43876790340383875	97	-0.4229365700335621	97	-0.3592664450034997	97	-0.8145004255765746	97	-0.8545732638061216	97	-0.3346865170059794
97.99999999999999	-0.15930017256038775	97	-0.3316436520592112	97.99999999999999	-0.30723541759294637	97.99999999999999	-0.2790820404314802	97.99999999999999	-0.6966723328156923	97.99999999999999	-0.7860260333920559	97.99999999999999	-0.3211403368107799
99	-0.09775937102081889	97.99999999999999	-0.23006540750739424	99	-0.21480115203588213	99	-0.19133791470792616	99	-0.5378204544519027	99	-0.6865507391049488	99	-0.3129040608965239
100.05252100840335	-0.07087676223143813	99	-0.15004888122116888	100.05252100840335	-0.14670998912677824	100.05252100840335	-0.14464554902703552	100.00000000000001	-0.43768996960486284	100	-0.6013901915363822	-0.10504201680672409	-0.08510638297872308
-0.10504201680672409	0.5106382978723407	100.05252100840335	-0.10891070369166078	-0.05252100840336382	0.1702127659574475	-0.05252100840336382	0.1398176291793316	-0.10504201680672409	-0.40425531914893575	0	-0.2431610942249236	100.00000000000001	-0.31003039513677777
