# Supplementary material for: Ankle exoskeleton torque controllers based on soleus muscle models
Source: PLoS One. 2023 Feb 27;18(2):e0281944. doi: 10.1371/journal.pone.0281944 (PMC9970081; doi:10.1371/journal.pone.0281944)
Supplement: S1 Data — This compressed folder contains README.md, which contains instructions for running the code; UltrasoundModeling.m, a Matlab/Octave file which contains the code used to generate the plots and values found in this paper; a Digitize folder which contains comma separated variable (csv) files of the data from Lai et al. [30] digitized using WebPlotDigitizer [58]; and an empty Figures folder to store the generated plots. (ZIP) [file pone.0281944.s001.zip › Digitize/LaiTorque.csv]

5.0R		4.0R		3.0R		2.0R		2.0W		1.4W		0.7W
X	Y	X	Y	X	Y	X	Y	X	Y	X	Y	X	Y
2	0.141148149	1	0.164208048	1	0.146574366	1	0.088069947	1	0.146300068	1	0.094196651	1	0.061001187
3	0.170795882	2	0.213953548	2	0.196892569	2	0.127837854	2	0.269055156	2	0.156363906	2	0.127488682
4	0.214865797	3	0.260272958	3	0.241983989	3	0.146018423	3	0.332407148	3	0.1985359	3	0.127376417
5	0.235067718	4	0.310065301	4	0.266486778	4	0.149925095	4	0.383212686	4	0.245736283	4	0.15214294
6	0.262093676	5	0.326151037	5	0.266584228	5	0.142783675	5	0.448597987	5	0.296096165	5	0.122769338
7	0.258542113	6	0.326755705	6	0.249453784	6	0.124029284	6	0.472276188	6	0.300645792	6	0.121828688
8	0.265136678	7	0.322416151	7	0.224820969	7	0.088825486	7	0.469158069	7	0.302743435	7	0.09909273
9	0.235076558	8	0.301799005	8	0.195996667	8	0.054238511	8	0.463323175	8	0.274791847	8	0.091643774
10	0.189981168	9	0.251094881	9	0.15354937	9	0.01785559	9	0.432130864	9	0.23863787	9	0.087743036
11	0.125095208	10	0.195862051	10	0.101672186	10	-0.03123946	10	0.394853984	10	0.217113177	10	0.076600511
12	0.028356412	11	0.135352338	11	0.035729211	11	-0.066948733	11	0.348695903	11	0.200096951	11	0.067420538
13	-0.054932741	12	0.085662648	12	-0.0047374	12	-0.116719369	12	0.329592537	12	0.164377117	12	0.044906226
14	-0.148009525	13	0.018427735	13	-0.060706903	13	-0.158783204	13	0.280094872	13	0.140806409	13	0.038207939
15	-0.214476386	14	-0.04838084	14	-0.107715491	14	-0.213808991	14	0.239907576	14	0.121876236	14	0.028048786
16	-0.286910599	15	-0.112126758	15	-0.163130142	15	-0.273989722	15	0.196548525	15	0.085657077	15	0.00361421
17	-0.363921587	16	-0.188962972	16	-0.231570529	16	-0.346522447	16	0.160171341	16	0.070715077	16	-0.018751247
18	-0.449436835	17	-0.277003317	17	-0.295786402	17	-0.423390203	17	0.125436831	17	0.045063327	17	-0.031482881
19	-0.530798794	18	-0.353956157	18	-0.372620937	18	-0.500590751	18	0.087693099	18	0.013695013	18	-0.050735217
20	-0.624692175	19	-0.439158968	19	-0.454107191	19	-0.590056815	19	0.069375479	19	-0.018906337	19	-0.070427755
21	-0.714988043	20	-0.524460017	20	-0.543387128	20	-0.683906564	20	0.018980133	20	-0.031590172	20	-0.092993276
22	-0.812193728	21	-0.614288442	21	-0.637516982	21	-0.774671488	21	-0.01442228	21	-0.048632334	21	-0.120991358
23	-0.9115114	22	-0.700844973	22	-0.739909078	22	-0.872250377	22	-0.028023231	22	-0.065690494	22	-0.137769858
24	-1.009045299	23	-0.806232662	23	-0.842536978	23	-0.962853749	23	-0.066471564	23	-0.076568204	23	-0.164447687
25	-1.115595349	24	-0.921177702	24	-0.956432609	24	-1.060127854	24	-0.098536757	24	-0.10837302	24	-0.201694671
26	-1.233871049	25	-1.014106031	25	-1.064572138	25	-1.145337067	25	-0.116194788	25	-0.12696008	25	-0.224642748
27	-1.33764042	26	-1.141793643	26	-1.173821255	26	-1.222055998	26	-0.151775844	26	-0.156072837	26	-0.255468171
28	-1.456017698	27	-1.251897163	27	-1.28620216	27	-1.316455489	27	-0.172062233	27	-0.173629266	27	-0.270644921
29	-1.565800183	28	-1.37977228	28	-1.392715894	28	-1.376198237	28	-0.192565111	28	-0.194059885	28	-0.289298616
30	-1.673989371	29	-1.536637116	29	-1.495542889	29	-1.451345477	29	-0.211361208	29	-0.217638753	29	-0.320717208
31	-1.764493321	30	-1.632113583	30	-1.590260363	30	-1.528295923	30	-0.217292406	30	-0.235606807	30	-0.339869771
32	-1.852730819	31	-1.753124608	31	-1.68562172	31	-1.605491238	31	-0.253105629	31	-0.266662792	31	-0.373128216
33	-1.943556228	32	-1.860814939	32	-1.778183362	32	-1.672329471	32	-0.270632328	32	-0.291693596	32	-0.389252182
34	-2.042979705	33	-1.969613577	33	-1.869999649	33	-1.7401767	33	-0.308126959	33	-0.309448337	33	-0.405948474
35	-2.147314677	34	-2.082933137	34	-1.961706366	34	-1.793625862	34	-0.320739956	34	-0.338894639	34	-0.431150869
36	-2.234374592	35	-2.187686763	35	-2.041351902	35	-1.855351198	35	-0.3268888	35	-0.35668569	35	-0.456093648
37	-2.329312022	36	-2.283887966	36	-2.120703329	36	-1.907994708	36	-0.357799362	36	-0.393825387	36	-0.470530127
38	-2.42608365	37	-2.377969728	37	-2.190927181	37	-1.957721483	37	-0.37204959	37	-0.421999196	37	-0.493885064
39	-2.511006242	38	-2.463593009	38	-2.25896818	38	-2.006437676	38	-0.401560405	38	-0.44068109	38	-0.524520715
40	-2.596714595	39	-2.545941694	39	-2.32343202	39	-2.044408253	39	-0.426116418	39	-0.480165425	39	-0.543109906
41	-2.705929255	40	-2.615595893	40	-2.383781754	40	-2.086200142	40	-0.432159313	40	-0.49136235	40	-0.561650116
42	-2.791882107	41	-2.678497283	41	-2.435194045	41	-2.120501384	41	-0.460671425	41	-0.515006139	41	-0.581209829
43	-2.871162176	42	-2.737278672	42	-2.483402395	42	-2.145971663	42	-0.468568288	42	-0.532703813	42	-0.605181862
44	-2.925925402	43	-2.793080372	43	-2.521611608	43	-2.177104567	43	-0.477629522	43	-0.558435501	43	-0.62772395
45	-2.977275459	44	-2.841009074	44	-2.555239687	44	-2.194531495	44	-0.491161076	44	-0.576288465	44	-0.643776231
46	-3.020856472	45	-2.879024247	45	-2.586576493	45	-2.211610155	45	-0.508360925	45	-0.593282899	45	-0.673662407
47	-3.066962987	46	-2.9177863	46	-2.603229352	46	-2.228693574	46	-0.510769873	46	-0.614169218	46	-0.695731434
48	-3.105710188	47	-2.952338657	47	-2.62045503	47	-2.228643383	47	-0.525419609	47	-0.643209487	47	-0.71676284
49	-3.139916582	48	-2.969534359	48	-2.637418123	48	-2.228643383	48	-0.534186792	48	-0.661667464	48	-0.729823347
50	-3.173871319	49	-2.986579047	49	-2.637417987	49	-2.228643314	49	-0.541424302	49	-0.676562312	49	-0.756266713
51	-3.190971346	50	-3.003611576	50	-2.637417987	50	-2.211598067	50	-0.542449249	50	-0.70845539	50	-0.778006727
52	-3.207997723	51	-3.003611903	51	-2.637415164	51	-2.194562937	51	-0.559392021	51	-0.729795178	51	-0.797972293
53	-3.22503195	52	-3.003611903	52	-2.62038735	52	-2.177584655	52	-0.576419274	52	-0.753462485	52	-0.80915613
54	-3.22503148	53	-3.003611904	53	-2.603162046	53	-2.147228454	53	-0.593559925	53	-0.780875696	53	-0.836774077
55	-3.22503148	54	-2.998900498	54	-2.586065135	54	-2.126309108	54	-0.627019777	54	-0.787558301	54	-0.866495344
56	-3.225031264	55	-2.986546153	55	-2.569362921	55	-2.092237709	55	-0.644433062	55	-0.836768229	55	-0.889579634
57	-3.207841036	56	-2.969749738	56	-2.547151671	56	-2.052799016	56	-0.673562612	56	-0.858108649	56	-0.904794764
58	-3.190403263	57	-2.9419844	57	-2.518267809	57	-2.010046112	57	-0.703324302	57	-0.899470863	57	-0.910999046
59	-3.174198781	58	-2.918026391	58	-2.487670351	58	-1.972286878	58	-0.735863717	58	-0.924743363	58	-0.950333774
60	-3.142360202	59	-2.883013293	59	-2.453580578	59	-1.924668375	59	-0.776118459	59	-0.949538552	59	-0.951103596
61	-3.108440412	60	-2.835737587	60	-2.419390162	60	-1.87338937	60	-0.812521488	60	-1.009826751	60	-0.975144254
62	-3.070867876	61	-2.78448964	61	-2.385268968	61	-1.82214442	61	-0.854829235	61	-1.027926034	61	-0.990396832
63	-3.02145531	62	-2.733431918	62	-2.34145005	62	-1.771108371	62	-0.898597639	62	-1.058926529	62	-1.019196794
64	-2.970670271	63	-2.673647581	63	-2.288635483	63	-1.711324034	63	-0.952017312	63	-1.087461096	63	-1.031676358
65	-2.910339847	64	-2.613693422	64	-2.228927487	64	-1.651369875	64	-1.00653629	64	-1.11941397	64	-1.053360283
66	-2.846194139	65	-2.553856116	65	-2.168958688	65	-1.591532709	65	-1.054314585	65	-1.155766284	65	-1.073284825
67	-2.773770037	66	-2.489753912	66	-2.096254312	66	-1.52313752	66	-1.104265176	66	-1.188055983	66	-1.087428155
68	-2.691452588	67	-2.425990171	67	-2.018861817	67	-1.458972432	67	-1.162867965	67	-1.208982752	67	-1.104740831
69	-2.611594544	68	-2.352920068	68	-1.942172491	68	-1.390710622	68	-1.204692916	68	-1.251545229	68	-1.107190276
70	-2.517260657	69	-2.276331947	69	-1.858983276	69	-1.327214881	69	-1.26066019	69	-1.274743291	69	-1.1303426
71	-2.416265599	70	-2.196611089	70	-1.763529361	70	-1.248161894	70	-1.329032399	70	-1.296463837	70	-1.138730016
72	-2.304617616	71	-2.111564874	71	-1.674085884	71	-1.179461986	71	-1.382090339	71	-1.328151795	71	-1.151197864
73	-2.189625325	72	-2.019480587	72	-1.575852849	72	-1.111318637	72	-1.432009514	72	-1.353302371	72	-1.155615288
74	-2.080590555	73	-1.916659741	73	-1.489571589	73	-1.038407828	73	-1.468380891	73	-1.374455221	73	-1.172657108
75	-1.962202926	74	-1.806420173	74	-1.374635076	74	-0.965768861	74	-1.501727231	74	-1.404636273	74	-1.172637586
76	-1.842243221	75	-1.693314658	75	-1.290711158	75	-0.892916205	75	-1.53050906	75	-1.413688305	75	-1.177608509
77	-1.7116458	76	-1.577770349	76	-1.19348739	76	-0.83013309	76	-1.538712341	76	-1.42807085	76	-1.181656495
78	-1.590286001	77	-1.472469115	77	-1.09008874	77	-0.761809859	77	-1.550543078	77	-1.427894085	77	-1.155996565
79	-1.44309526	78	-1.346436606	78	-0.999687928	78	-0.701877775	78	-1.555874102	78	-1.431247432	78	-1.154648694
80	-1.301358263	79	-1.221436349	79	-0.902620991	79	-0.642155564	79	-1.553269518	79	-1.419611958	79	-1.119835874
81	-1.165069112	80	-1.103494362	80	-0.816041497	80	-0.581841583	80	-1.531470911	80	-1.407506724	80	-1.096423755
82	-1.020582042	81	-0.987597057	81	-0.730912768	81	-0.530588471	81	-1.501397731	81	-1.378469063	81	-1.071627318
83	-0.883413448	82	-0.867485583	82	-0.645812244	82	-0.479198296	82	-1.465423631	82	-1.34766401	82	-1.015413867
84	-0.772845475	83	-0.756293244	83	-0.572952385	83	-0.436342731	83	-1.402872563	83	-1.300182106	83	-0.973157882
85	-0.657370064	84	-0.653473044	84	-0.500131438	84	-0.393515286	84	-1.344003316	84	-1.253647372	84	-0.910686215
86	-0.546331285	85	-0.550926892	85	-0.435965938	85	-0.350815068	85	-1.24083192	85	-1.18551106	85	-0.857531088
87	-0.416978923	86	-0.456960555	86	-0.3761568	86	-0.316531781	86	-1.172523306	86	-1.1001678	86	-0.796602774
88	-0.320669442	87	-0.379979175	87	-0.316324781	87	-0.273801998	87	-1.067660845	87	-1.018630092	87	-0.724903169
89	-0.183657003	88	-0.312350425	88	-0.264949943	88	-0.231051577	88	-0.94639442	88	-0.887951125	88	-0.656300667
90	-0.093807878	89	-0.232377031	89	-0.218332389	89	-0.203939761	89	-0.796928801	89	-0.808998075	89	-0.55421266
91	-0.039354001	90	-0.166542453	90	-0.175906697	90	-0.201921023	90	-0.698970514	90	-0.663948404	90	-0.495095445
92	0.020959032	91	-0.098944258	91	-0.141778	91	-0.176470779	91	-0.550315978	91	-0.556460154	91	-0.405753364
93	0.067717965	92	-0.059727316	92	-0.111883737	92	-0.141713752	92	-0.451611762	92	-0.414820026	92	-0.341503318
94	0.087797579	93	-0.039353601	93	-0.082811207	93	-0.124496136	93	-0.319786793	93	-0.32250836	93	-0.285531094
95	0.105100021	94	-0.009286948	94	-0.060372723	94	-0.099161408	94	-0.254705229	94	-0.235834464	94	-0.191889096
96	0.096407323	95	0.012501713	95	-0.040280491	95	-0.082481474	95	-0.172657566	95	-0.166548639	95	-0.141954622
97	0.090487045	96	0.038601225	96	-0.023009424	96	-0.050701103	96	-0.09665068	96	-0.086099882	96	-0.084643385
98	0.087746043	97	0.036323299	97	-0.005803231	97	-0.041763535	97	-0.058858094	98	0.03410692	97	-0.055647231
99	0.08774604	98	0.044453209	98	0.025781121	98	-0.028836379	98	-0.011712385	99	0.066606537	98	-0.022657867
100	0.08774604	99	0.058399787	99	0.037001027	99	-0.003984231	99	0.041887961	100	0.062197036	99	0.003347296
100.2505057	0.079018809	100	0.057381048	100.02895	0.028521104	100	0.00242058	100.1766538	0.08911835	100.1531394	0.062827225	100	0.020942408
-0.040411775	0.008322022	-0.040411775	0.08911835	0	0.079018809	-0.040411775	0.038620645	-0.114263702	0.068919268	-0.153139357	0.020942408	-0.153139357	0.020942408
		100.1766538	0.048720186	-0.114263702	0.058819727	100.1766538	-0.001777519			97.1073677	-0.020360675
