# Supplementary material for: Ankle exoskeleton torque controllers based on soleus muscle models
Source: PLoS One. 2023 Feb 27;18(2):e0281944. doi: 10.1371/journal.pone.0281944 (PMC9970081; doi:10.1371/journal.pone.0281944)
Supplement: S1 Data — This compressed folder contains README.md, which contains instructions for running the code; UltrasoundModeling.m, a Matlab/Octave file which contains the code used to generate the plots and values found in this paper; a Digitize folder which contains comma separated variable (csv) files of the data from Lai et al. [30] digitized using WebPlotDigitizer [58]; and an empty Figures folder to store the generated plots. (ZIP) [file pone.0281944.s001.zip › README.md]

# How to Run Code
1. Unzip the folder you found this file in.
2. In Matlab or Octave naviagte to the folder you just extracted.
3. For the figures you would like to save uncomment the lines for the type of figure you would like to save.
4. Run UltrasoundModeling.m


**NOTE:** 
- Requires the Matlab *Text Analytics Toolbox* for cosineSimilarity, or Octave equivalent.
- If running on Linux or Mac you may need to modify the file path to use the correct file separators.  
I think it should work out of the box but have not tested it on other operating systems.
