# Supplementary material for: Ankle exoskeleton torque controllers based on soleus muscle models
Source: PLoS One. 2023 Feb 27;18(2):e0281944. doi: 10.1371/journal.pone.0281944 (PMC9970081; doi:10.1371/journal.pone.0281944)
Supplement: S1 Data — This compressed folder contains README.md, which contains instructions for running the code; UltrasoundModeling.m, a Matlab/Octave file which contains the code used to generate the plots and values found in this paper; a Digitize folder which contains comma separated variable (csv) files of the data from Lai et al. [30] digitized using WebPlotDigitizer [58]; and an empty Figures folder to store the generated plots. (ZIP) [file pone.0281944.s001.zip › UltrasoundModeling.m]

%%
% After unziping the file navigate to the folder.
close all;
clear;
% Set home directory, this can be done manually if you don't want to always
% navigate to the folder.
home_dir = pwd;

% path where the figures will be saved
save_path = [home_dir filesep 'Figures' filesep];
% path where the Lai et al. data is saved
file_path = [home_dir filesep 'Digitize' filesep];
% filenames of the data digitized from:
% Lai, A., Lichtwark, G. A., Schache, A. G., Lin, Y. C., Brown, N. A., & 
% Pandy, M. G. (2015). In vivo behavior of the human soleus muscle with 
% increasing walking and running speeds. Journal of applied physiology, 
% 118(10), 1266-1275.
filename_fas_vel = 'LaiFasVel.csv'; % from fig. 4 
filename_torque = 'LaiTorque.csv';  % from fig. 2 
filename_ten_vel = 'LaiTenVel.csv'; % from fig. 4 
filename_angle = 'LaiAngle.csv';    % from fig. 2 
filename_power = 'LaiPower.csv';    % from fig. 2 

% names to use in figures
case_order = {'Run 5.0 m/s', 'Run 4.0 m/s','Run 3.0 m/s','Run 2.0 m/s', 'Walk 2.0 m/s' ,'Walk 1.4 m/s', 'Walk 0.7 m/s'};
% speeds of the data 
speeds = [5, 4, 3, 2, 2, 1.4, 0.7];
% max tendon length from the data
tendon_max_length = [1.075,1.07,1.06,1.05,1.04,1.03,1.03];
% max tendon strain from the data
tendon_max_strain = [3.91,3.9,4.56,6.04,7.12,7.89,8.34];

% pull in raw data
raw_fas_vel =  csvread([file_path filename_fas_vel],2,0);
raw_torque =  csvread([file_path filename_torque],2,0);
raw_ten_vel =  csvread([file_path filename_ten_vel],2,0);
raw_angle =  csvread([file_path filename_angle],2,0);
raw_power =  csvread([file_path filename_power],2,0);


%% calculate As_net and As_net^shifted
for j = 1:(size(raw_fas_vel,2)/2)
    % pecent gait to find values for
    percents = 0:100;
    
    % get data in order
    [sorted_fas_vel(j).percent, I] = sortrows(raw_fas_vel(:,(j-1)*2+1));
    sorted_fas_vel(j).value =  raw_fas_vel(I,(j-1)*2+2);
    keep_value = ~(sorted_fas_vel(j).percent == 0 & sorted_fas_vel(j).value == 0);
    sorted_fas_vel(j).percent = sorted_fas_vel(j).percent(keep_value);
    sorted_fas_vel(j).value = sorted_fas_vel(j).value(keep_value);

    [sorted_torque(j).percent, I] =  sortrows(raw_torque(:,(j-1)*2+1));
    sorted_torque(j).value =  raw_torque(I,(j-1)*2+2);
    keep_value = ~(sorted_torque(j).percent == 0 & sorted_torque(j).value == 0);
    sorted_torque(j).percent = sorted_torque(j).percent(keep_value);
    sorted_torque(j).value = sorted_torque(j).value(keep_value);

    [sorted_ten_vel(j).percent, I] =  sortrows(raw_ten_vel(:,(j-1)*2+1));
    sorted_ten_vel(j).value = raw_ten_vel(I,(j-1)*2+2);
    keep_value = ~(sorted_ten_vel(j).percent == 0 & sorted_ten_vel(j).value == 0);
    sorted_ten_vel(j).percent = sorted_ten_vel(j).percent(keep_value);
    sorted_ten_vel(j).value = sorted_ten_vel(j).value(keep_value);

    [sorted_angle(j).percent, I] =  sortrows(raw_angle(:,(j-1)*2+1));
    sorted_angle(j).value =  raw_angle(I,(j-1)*2+2);
    keep_value = ~(sorted_angle(j).percent == 0 & sorted_angle(j).value == 0);
    sorted_angle(j).percent = sorted_angle(j).percent(keep_value);
    sorted_angle(j).value = sorted_angle(j).value(keep_value);
    
    [sorted_power(j).percent, I] =  sortrows(raw_power(:,(j-1)*2+1));
    sorted_power(j).value =  raw_power(I,(j-1)*2+2);
    keep_value = ~(sorted_power(j).percent == 0 & sorted_power(j).value == 0);
    sorted_power(j).percent = sorted_power(j).percent(keep_value);
    sorted_power(j).value = sorted_power(j).value(keep_value);

    % Rasske, K., Thelen, D. G., & Franz, J. R. (2017). Variation in the human 
    % Achilles tendon moment arm during walking. Computer methods in 
    % biomechanics and biomedical engineering, 20(2), 201-205.
    soleus_moment_arm = .042; % m there is a lot of variety in the models but this is a mid value from the paper  

    % subsample data
    subsampled(j).fas_vel = interp1(sorted_fas_vel(j).percent,sorted_fas_vel(j).value,percents,'linear','extrap');
    subsampled(j).torque =  -interp1(sorted_torque(j).percent,sorted_torque(j).value,percents,'linear','extrap');
    subsampled(j).soleus_force = subsampled(j).torque/soleus_moment_arm;
    subsampled(j).ten_vel =  interp1(sorted_ten_vel(j).percent(:,1),sorted_ten_vel(j).value,percents,'linear','extrap');
    subsampled(j).angle =  interp1(sorted_angle(j).percent(:,1),sorted_angle(j).value,percents,'linear','extrap');
    subsampled(j).power =  interp1(sorted_power(j).percent(:,1),sorted_power(j).value,percents,'linear','extrap');


    %% Get ATP Usage
    % He, Z. H., Bottinelli, R., Pellegrino, M. A., Ferenczi, M. A., & 
    % Reggiani, C. (2000). ATP consumption and efficiency of human single 
    % muscle fibers with different myosin isoform composition. 
    % Biophysical journal, 79(2), 945-961.

    delta_G_atp = 50; %kj/mol
    % parameters for slow twitch muscles
    slow.a = .07;
    slow.b = .08; % L/s
    slow.v_max = 1.15; %max(v);%1.15; %L/s
    slow.P_0 = 1.01; 

    slow.H = .22; % mM/s
    slow.M = .79; % mM/s
    slow.D = 2.79; % (L/s)^-1


    % parameters for fast twitch muscles
    fast.a = .14;
    fast.b = .30; % L/s
    fast.v_max = 2.37; %L/s
    fast.P_0 = 1.28; 

    fast.H = .78; % mM/s
    fast.M = 1.70; % mM/s
    fast.D = 1.43; % (L/s)^-1
    
    % find deadband
    [max_ten_vel, max_ten_vel_idx] = max(subsampled(j).ten_vel);
    deadband_limit = abs(subsampled(j).fas_vel(max_ten_vel_idx));    
    
    % zero velocity ATP hydrolysis rate, ends up just being H.
    A_s.slow_zero = (slow.H + (slow.M * slow.D .* 0) ./ (1 + slow.D * 0));
    A_s.fast_zero = (fast.H + (fast.M * fast.D .* 0) ./ (1 + fast.D * 0));
    
    % Apply the deadband to the ATP model
    A_s.slow_shift = (slow.H + (slow.M * slow.D .* max(abs(subsampled(j).fas_vel)-deadband_limit,0)) ./ (1 + slow.D * max(abs(subsampled(j).fas_vel)-deadband_limit,0)));
    A_s.fast_shift = (fast.H + (fast.M * fast.D .* max(abs(subsampled(j).fas_vel)-deadband_limit,0)) ./ (1 + fast.D * max(abs(subsampled(j).fas_vel-deadband_limit),0)));
   
    % Get the unaltered ATP model results
    A_s.slow = (slow.H + (slow.M * slow.D .* abs(subsampled(j).fas_vel)) ./ (1 + slow.D * abs(subsampled(j).fas_vel)));
    A_s.fast = (fast.H + (fast.M * fast.D .* abs(subsampled(j).fas_vel)) ./ (1 + fast.D * abs(subsampled(j).fas_vel)));


    % Apply the correction for eccentric contraction and subtract off the
    % zero velocity ATP usuage.
    coeff(j,:) =  max((.8 * A_s.slow +  .2 * A_s.fast) .* subsampled(j).soleus_force./abs(subsampled(j).soleus_force), 0) .* ((subsampled(j).fas_vel > 0)/ 2.7 + ~(subsampled(j).fas_vel > 0));
    coeff_shift(j,:) =  max((.8 * (A_s.slow_shift-A_s.slow_zero) +  .2 * (A_s.fast_shift-A_s.fast_zero)) .* subsampled(j).soleus_force./abs(subsampled(j).soleus_force), 0) .* ((subsampled(j).fas_vel > 0)/ 2.7 + ~(subsampled(j).fas_vel > 0));
    coeff_f_shift(j,:) =  max((.8 * (A_s.slow - A_s.slow_zero)+  .2 * (A_s.fast - A_s.fast_zero)) .* subsampled(j).soleus_force, 0) .* ((subsampled(j).fas_vel > 0)/ 2.7 / 3.6 + ~(subsampled(j).fas_vel > 0));
    
    
    

end

    %% Get Zhang/Collins range from paper
    zcUserMass =        [57,    80,     50,     83,     86,     70,     68,     59,     55,     65,     93];
    zcPeak =            [43.5,   67.5,  31.9,   52.,    72.8,   56.1,   56.,    49.9,   47.2,   45.3,   67.8];
    zcTp =              [50.1,   50.1,  52.8,   52.6,   49.9,   49.2,   48.4,   50,     48.5,   51.1,   51.2];
    zcTr =              [19.1,   29.6,  21.2,   27.4,   24.5,   11.7,   25.3,   32.8,   23.2,   22.8,   17.7];
    zcTf =              [13.2,   11.8,  6.23,   11,     10.3,   12.8,   14.8,   14.7,   15.9,   13.1,   11.8];
    % calculate full torque profile then normalize by user mass
    zc_profile(1,:) = zhang_collins_profile(0:100, zcUserMass(1), zcTr(1), zcTp(1), zcTf(1), zcPeak(1)/zcUserMass(1))/zcUserMass(1);
    zcMax = zc_profile(1,:);
    zcMin = zc_profile(1,:);

    for i = 2: length(zcUserMass)
        % calculate full torque profile then normalize by user mass
        zc_profile(i,:) = zhang_collins_profile(0:100, zcUserMass(i), zcTr(i), zcTp(i), zcTf(i), zcPeak(i)/zcUserMass(i))/zcUserMass(i);
        zcMax = max(zcMax, zc_profile(i,:));
        zcMin = min(zcMin,zc_profile(i,:));
    end

    zc_mean = mean(zc_profile);
    
    %% Get Slade/Collins profiles from Fig. 3A in paper, exact values found is supplemental data.  
    % Mean values are reported, user mass used is the mean of overground participants.
    
    scSpeeds =          [0.75,  1.25,   1.75];
    laiSpeeds =         [0.70,  1.40,   2.00];

    scUserMass =        [67.0,  67.0,   67.0];
    scPeak =            [0.64,  0.72,   0.81];
    scTp =              [54.23, 54.77,  54.23];
    scTr =              [23.47, 28.36,  34.0];
    scTf =              [9.80,  9.63,   9.34];


    % calculate full torque profile then normalize by user mass
    for i = 1:length(scUserMass)
        %sc_profile(i,:) = zhang_collins_profile(0:100, scUserMass(i), scTr(i), scTp(i), scTf(i), scPeak(i))/scUserMass(i);
        sc_profile(i,:) = zhang_collins_profile(0:100, scUserMass(i),...
            interp1(scSpeeds,scTr,laiSpeeds(i),'linear','extrap'),...
            interp1(scSpeeds,scTp,laiSpeeds(i),'linear','extrap'),...
            interp1(scSpeeds,scTf,laiSpeeds(i),'linear','extrap'), ...
            interp1(scSpeeds,scPeak,laiSpeeds(i),'linear','extrap')...
            )/scUserMass(i);
    end

    

    %% Get Witte/Collins range from paper
    wcUserMass =        [76,    83.9,   72.6,   63.5,   79.4,   79.4,   77.1,   59.4,   70.3,   83.5,   84.5];
    wcPeak =            [28.32, 25.2,   13.18,  24.65,  25.2,   24.81,  23.8,   22.75,  24.91,  23.4,   24.12];
    wcTp =              [72.64, 79.52,  70.85,  79.52,  76.28,  79.52,  72.78,  64.53,  79.52,  78.13,  79.52];
    wcTo =              [29.69, 22.85,  40.46,  17.06,  13.61,  14.88,  30.89,  13.74,  15.91,  25.85,  27.12];
    wcTf =              [98,    97.78,  96.38,  95.51,  98,     95.54,  97.51,  93.89,  95.84,  97.49,  95.12];
    
    % calculate full torque profile then normalize by user mass
    wc_profile(1,:) = witte_collins_profile(0:100, wcUserMass(1), wcTo(1), wcTp(1), wcTf(1), zcPeak(1)/wcUserMass(1))/wcUserMass(1);
    wcMax = wc_profile(1,:);
    wcMin = wc_profile(1,:);

    
    for i = 2: length(wcUserMass)
        % calculate full torque profile then normalize by user mass
        wc_profile(i,:) = witte_collins_profile(0:100, wcUserMass(i), wcTo(i), wcTp(i), wcTf(i), zcPeak(i)/wcUserMass(i))/wcUserMass(i);
        wcMax = max(wcMax, wc_profile(i,:));
        wcMin = min(wcMin,wc_profile(i,:));
    end
    
    wc_mean = mean(wc_profile);

%% Parameters for ploting
    text_size = 40;
    set(0, 'DefaultAxesFontSize', text_size)
    scale_factor = 1;

    fill_alpha_level = .3;
    line_width = 4;
    font_size = 18;

    torque_color = [0, 0, 0];
    torque_line_type = '-';

    soleus_model_color = [.8, 0, 0];
    soleus_model_line_type = ':';
    soleus_model_shift_color = [0, 0, .9];
    soleus_model_shift_line_type = '-';
    soleus_model_f_color = [1, .1, 1];
    soleus_model_f_line_type = '--';

    ten_vel_color = [1, .5, 0];
    ten_vel_line_type = '-';

    fas_vel_color = [1, .5, 1];
    fas_vel_line_type = '-';

    collins_color = [0, .7, .7];
    collins_line_type = '-';
    
    % Slade/Collins paper was added in revision and is handled differently
    % so it needed a different color even though it is also a Collins paper
    slade_color = [.7, .7, 0];
    slade_line_type = '-.';

    disp('')

%%  
% get x axis for shading
walk.zc.shade_time = [0:100, fliplr(0:100)];
walk.zc.shade_max_min = [zcMax, fliplr(zcMin)];
run.wc.shade_time = [0:100, fliplr(0:100)];
run.wc.shade_max_min = [wcMax, fliplr(wcMin)];

% Get scale factors for walk
scale.t_coeff.walk = max(zc_mean)/max(coeff(6,:));
scale.t_coeff_shift.walk = max(zc_mean)/max(coeff_shift(6,:));
scale.t_coeff_f_shift.walk = max(zc_mean)/max(coeff_f_shift(6,:));

% Get scale factors for running
scale.t_coeff.run = max(wc_mean)/max(coeff(3,:));
scale.t_coeff_shift.run = max(wc_mean)/max(coeff_shift(3,:));
scale.t_coeff_f_shift.run = max(wc_mean)/max(coeff_f_shift(3,:));

%% Main plots for paper

% get value to display toeoff line
toeoff_mean = mean(zcTp+zcTf);
    
for j = 1:(size(raw_fas_vel,2)/2)
    
    if isempty(strfind(case_order{j},'R'))
    % Walking Plots (not running), use percent gait
        figure('units','normalized','outerposition',[0 0 1 1],'DefaultAxesFontSize', text_size); hold on;
        plot(percents*mean(zcTp+zcTf)/100,subsampled(j).torque,'Color', torque_color,'LineStyle', torque_line_type,  'LineWidth', line_width)
        
        % speed that has HITL profile, plot that profile
        if ~isempty(strfind(case_order{j},'0.7'))
            plot(percents, sc_profile(1,:),'Color', slade_color, 'LineStyle', slade_line_type,  'LineWidth', line_width);
        end
        if ~isempty(strfind(case_order{j},'1.4'))
            plot(percents, sc_profile(2,:),'Color', slade_color, 'LineStyle', slade_line_type,  'LineWidth', line_width);
            plot(percents, mean(zc_profile),'Color', collins_color, 'LineStyle', collins_line_type,  'LineWidth', line_width)
            fill(walk.zc.shade_time(~isnan(walk.zc.shade_max_min)),walk.zc.shade_max_min(~isnan(walk.zc.shade_max_min)),collins_color, 'FaceAlpha',.30,'EdgeAlpha',0,'HandleVisibility','off');
        end
        if ~isempty(strfind(case_order{j},'2.0'))
            plot(percents, sc_profile(3,:),'Color', slade_color, 'LineStyle', slade_line_type,  'LineWidth', line_width);
        end
%         plot(percents*mean(zcTp+zcTf)/100,coeff(j,:) * scale.t_coeff.walk,'Color', soleus_model_color,'LineStyle', soleus_model_line_type,  'LineWidth', line_width)
        plot(percents*mean(zcTp+zcTf)/100,coeff_shift(j,:) * scale.t_coeff_shift.walk,'Color', soleus_model_shift_color,'LineStyle', soleus_model_shift_line_type,  'LineWidth', line_width)
        plot(percents*mean(zcTp+zcTf)/100,coeff_f_shift(j,:) * scale.t_coeff_f_shift.walk,'Color', soleus_model_f_color,'LineStyle', soleus_model_f_line_type,  'LineWidth', line_width)
        plot([toeoff_mean, toeoff_mean], [-1,3.5], ':', 'Color', torque_color, 'LineWidth', line_width)
        
        % fix y limit
        ylim([-1,3.5])
        yticks(-1 : 1 : 3.5);
        
        xlabel('Percent Gait')
        ylabel(['Normalized Torque', 10, '(Nm/kg)'])
        
        % Set the x axis
        xticks([0:10:100]);
        xlim([0, 100]);
        
        title(['Energy Model: ' case_order{j}])
       
        % uncomment the type of graphic you would like to save
        save_path_full = [save_path, 'ultrasoundModel', strrep(strrep(strrep(case_order{j}, ' m/s',''),'.','_'),' ','_')];
        % plots without legend
        saveas(gcf,save_path_full, 'png');
        saveas(gcf,save_path_full, 'eps');
        % apply legend
        if ~isempty(strfind(case_order{j},'1.4'))
            legend('Joint Torque','EO','HITL', [num2str(scale.t_coeff_shift.walk,2) ' * DB'],[num2str(scale.t_coeff_f_shift.walk,2) ' * FS'], 'Location','Best')
        else
            legend('Joint Torque','EO', [num2str(scale.t_coeff_shift.walk,2) ' * DB'],[num2str(scale.t_coeff_f_shift.walk,2) ' * FS'], 'Location','Best')
        end
        % plots with the legend
        savefig(gcf,save_path_full);
        saveas(gcf,save_path_full, 'svg');
        hold off;
        
        
        
        %%
        figure('units','normalized','outerposition',[0 0 1 1],'DefaultAxesFontSize', text_size); hold on;
        plot(percents*mean(zcTp+zcTf)/100, subsampled(j).ten_vel, 'Color', ten_vel_color, 'LineStyle', ten_vel_line_type,  'LineWidth',line_width)
        plot(percents*mean(zcTp+zcTf)/100, subsampled(j).fas_vel, 'Color', fas_vel_color, 'LineStyle', fas_vel_line_type,  'LineWidth', line_width)
        xlabel('Percent Gait')
        ylabel(['Velocity' 10 '(L_0/s)'])
        title(['Ultrasound Data: ' case_order{j}])
        
        % fix y limit
        ylim([-2, 1.5]);
        yticks(-2 : 1 : 1.5);
        
        % Set the x axis
        xticks([0:10:100]);
        xlim([0, 100]);
        
        % uncomment the type of graphic you would like to save
        save_path_full = [save_path, 'ultrasoundFasTenVel', strrep(strrep(strrep(case_order{j},' m/s',''),'.','_'),' ','_')];
        % plots without legend
        saveas(gcf,save_path_full, 'png');
        saveas(gcf,save_path_full, 'eps');
        % apply legend
        legend('Tendon Vel', 'Fascicle Vel', 'Location','Best')
        % plots with the legend
        savefig(gcf,save_path_full);
        saveas(gcf,save_path_full, 'svg');
        hold off;

    else 
    %% Running Plots, use percent stance
        figure('units','normalized','outerposition',[0 0 1 1],'DefaultAxesFontSize', text_size); hold on;
        plot(percents,subsampled(j).torque,'Color', torque_color,'LineStyle', torque_line_type,  'LineWidth', line_width)
        % speed that has HITL profile, plot that profile
        if ~isempty(strfind(case_order{j},'3.0'))
            plot(percents, mean(wc_profile),'Color', collins_color, 'LineStyle', collins_line_type, 'LineWidth', line_width)
            fill(run.wc.shade_time(~isnan(run.wc.shade_max_min)),run.wc.shade_max_min(~isnan(run.wc.shade_max_min)),collins_color, 'FaceAlpha',.30,'EdgeAlpha',0,'HandleVisibility','off');
        end
%         plot(percents, coeff(j,:) * scale.t_coeff.run, 'Color', soleus_model_color, 'LineStyle', soleus_model_line_type,  'LineWidth', line_width)
        plot(percents,coeff_shift(j,:) * scale.t_coeff_shift.run,'Color', soleus_model_shift_color,'LineStyle', soleus_model_shift_line_type,  'LineWidth', line_width)
        plot(percents,coeff_f_shift(j,:) * scale.t_coeff_f_shift.run,'Color', soleus_model_f_color,'LineStyle', soleus_model_f_line_type,  'LineWidth', line_width)
        % fix y limit
        ylim([-1,3.5]);
        yticks(-1 : 1 : 3.5);

        xlabel('Percent Stance')
        ylabel(['Normalized Torque', 10, '(Nm/kg)'])

        % Set the x axis
        xticks([0:10:100]);
        xlim([0, 100]);
        title(['Energy Model: ' case_order{j}])
        
        % uncomment the type of graphic you would like to save
        save_path_full = [save_path, 'ultrasoundModel', strrep(strrep(strrep(case_order{j},' m/s',''),'.','_'),' ','_')];
        % plots without legend
        saveas(gcf,save_path_full, 'png');
        saveas(gcf,save_path_full, 'eps');
        % apply legend
        if ~isempty(strfind(case_order{j},'3.0'))
            legend('Joint Torque','HITL', [num2str(scale.t_coeff_shift.run,2) ' * DB'],[num2str(scale.t_coeff_f_shift.run,2) ' * FS'], 'Location','Best')
        else
            legend('Joint Torque', [num2str(scale.t_coeff_shift.run,2) ' * DB'],[num2str(scale.t_coeff_f_shift.run,2) ' * FS'], 'Location','Best')
        end
        % plots with the legend
        savefig(gcf,save_path_full);
        saveas(gcf,save_path_full, 'svg');
        hold off;

        
        %%
        figure('units','normalized','outerposition',[0 0 1 1],'DefaultAxesFontSize', text_size); hold on;
        plot(percents, subsampled(j).ten_vel, 'Color', ten_vel_color, 'LineStyle', ten_vel_line_type,  'LineWidth', line_width)
        plot(percents, subsampled(j).fas_vel, 'Color', fas_vel_color, 'LineStyle', fas_vel_line_type,  'LineWidth', line_width)
        
        % fix y limit
        ylim([-2, 1.5]);
        yticks(-2 : 1 : 1.5);
        
        % Set the x axis
        xticks([0:10:100]);
        xlim([0, 100]);
        
        xlabel('Percent Stance')
        ylabel(['Velocity' 10 '(L_0/s)'])
        title(['Ultrasound Data: ' case_order{j}])

        % uncomment the type of graphic you would like to save
        save_path_full = [save_path, 'ultrasoundFasTenVel', strrep(strrep(strrep(case_order{j},' m/s',''),'.','_'),' ','_')];
        % plots without legend
        saveas(gcf,save_path_full, 'png');
        saveas(gcf,save_path_full, 'eps');
        % apply legend
        legend('Tendon Vel', 'Fascicle Vel', 'Location','Best')
        % plots with the legend
        savefig(gcf,save_path_full);
        saveas(gcf,save_path_full, 'svg');
        hold off;
    end
end

%%  Find key time points of ATP Model

zcOnsetTorquePercent = mean(2./zcPeak);
wcOnsetTorquePercent = mean(2./wcPeak);

[walkCoeffMax, walkCoeffPeakIdx] = max(coeff(6,:));
[runCoeffMax, runCoeffPeakIdx] = max(coeff(3,:));

walkOnsetIdx = find(coeff(6,:)>(zcOnsetTorquePercent*walkCoeffMax),1,'first');
runOnsetIdx = find(coeff(3,:)>(wcOnsetTorquePercent*runCoeffMax),1,'first');

walkOffsetIdx = find(coeff(6,:)>(zcOnsetTorquePercent*walkCoeffMax),1,'last');
runOffsetIdx = find(coeff(3,:)>(wcOnsetTorquePercent*runCoeffMax),1,'last');

walkOnsetPercent = percents(walkOnsetIdx)*mean(zcTp+zcTf)/100;
walkPeakPercent = percents(walkCoeffPeakIdx)*mean(zcTp+zcTf)/100;
walkOffsetPercent = percents(walkOffsetIdx)*mean(zcTp+zcTf)/100;

runOnsetPercent = percents(runOnsetIdx);
runPeakPercent = percents(runCoeffPeakIdx);
runOffsetPercent = percents(runOffsetIdx);


disp([10 'ATP']);
disp(['Walk' 9 'Onset: ' num2str(walkOnsetPercent) 9 'Peak: ' num2str(walkPeakPercent) 9 'Offset: ' num2str(walkOffsetPercent)]);
disp(['Run ' 9 'Onset: ' num2str(runOnsetPercent)   9 'Peak: ' num2str(runPeakPercent)  9 'Offset: ' num2str(runOffsetPercent)]);

%%  Find key time points of F*ATP Model

zcOnsetTorquePercent = mean(2./zcPeak);
wcOnsetTorquePercent = mean(2./wcPeak);

[walkFCoeffMax, walkFCoeffPeakIdx] = max(coeff_f_shift(6,:));
[runFCoeffMax, runFCoeffPeakIdx] = max(coeff_f_shift(3,:));

walkOnsetIdx = find(coeff_f_shift(6,:)>(zcOnsetTorquePercent*walkFCoeffMax),1,'first');
runOnsetIdx = find(coeff_f_shift(3,:)>(wcOnsetTorquePercent*runFCoeffMax),1,'first');

walkOffsetIdx = find(coeff_f_shift(6,:)>(zcOnsetTorquePercent*walkFCoeffMax),1,'last');
runOffsetIdx = find(coeff_f_shift(3,:)>(wcOnsetTorquePercent*runFCoeffMax),1,'last');

walkOnsetPercent = percents(walkOnsetIdx)*mean(zcTp+zcTf)/100;
walkPeakPercent = percents(walkFCoeffPeakIdx)*mean(zcTp+zcTf)/100;
walkOffsetPercent = percents(walkOffsetIdx)*mean(zcTp+zcTf)/100;

runOnsetPercent = percents(runOnsetIdx);
runPeakPercent = percents(runFCoeffPeakIdx);
runOffsetPercent = percents(runOffsetIdx);


disp([10 'FS']);
disp(['Walk' 9 'Onset: ' num2str(walkOnsetPercent) 9 'Peak: ' num2str(walkPeakPercent) 9 'Offset: ' num2str(walkOffsetPercent)]);
disp(['Run ' 9 'Onset: ' num2str(runOnsetPercent)   9 'Peak: ' num2str(runPeakPercent)  9 'Offset: ' num2str(runOffsetPercent)]);

%%  Find key time points of Shifted ATP Model
j=6;
walkShift = coeff_shift(j,:);
j=3;
runShift = coeff_shift(j,:);
[walkShiftMax, walkShiftPeakIdx] = max(walkShift);
[runShiftMax, runShiftPeakIdx] = max(runShift);

walkShiftOnsetIdx = find(walkShift > (zcOnsetTorquePercent*walkShiftMax),1,'first');
runShiftOnsetIdx = find(runShift > (wcOnsetTorquePercent*runShiftMax),1,'first');

walkShiftOffsetIdx = find(walkShift > (zcOnsetTorquePercent*walkShiftMax),1,'last');
runShiftOffsetIdx = find(runShift > (wcOnsetTorquePercent*runShiftMax),1,'last');

walkShiftOnsetPercent = percents(walkShiftOnsetIdx)*mean(zcTp+zcTf)/100;
walkShiftPeakPercent = percents(walkShiftPeakIdx)*mean(zcTp+zcTf)/100;
walkShiftOffsetPercent = percents(walkShiftOffsetIdx)*mean(zcTp+zcTf)/100;

runShiftOnsetPercent = percents(runShiftOnsetIdx);
runShiftPeakPercent = percents(runShiftPeakIdx);
runShiftOffsetPercent = percents(runShiftOffsetIdx);

disp([10 'DB']);
disp(['Walk' 9 'Onset: ' num2str(walkShiftOnsetPercent) 9 'Peak: ' num2str(walkShiftPeakPercent) 9 'Offset: ' num2str(walkShiftOffsetPercent)]);
disp(['Run ' 9 'Onset: ' num2str(runShiftOnsetPercent)   9 'Peak: ' num2str(runShiftPeakPercent)  9 'Offset: ' num2str(runShiftOffsetPercent)]);

%% Cosine Similarity and Fr�chet Distance
% Witte Collins profile and Zhang Collins profile handled differently, as
% Witte Collins profile is already in percent stance, where Zhang Collins
% needs to be subsampled to get the same timepoints as the proposed
% controllers
mean_wc_profile = mean(wc_profile);
zc_profile_subsampled = interp1(percents,mean(zc_profile), percents*mean(zcTp+zcTf)/100);
sc_profile_0_7_subsampled = interp1(percents,sc_profile(1,:), percents*mean(zcTp+zcTf)/100);
sc_profile_1_4_subsampled = interp1(percents,sc_profile(2,:), percents*mean(zcTp+zcTf)/100);
sc_profile_2_0_subsampled = interp1(percents,sc_profile(3,:), percents*mean(zcTp+zcTf)/100);

j=3; % Index of running with HITL data
cosSim.run.shift = cosineSimilarity(mean_wc_profile,coeff_shift(j,:) * scale.t_coeff_shift.run);
cosSim.run.f_shift = cosineSimilarity(mean_wc_profile,coeff_f_shift(j,:) * scale.t_coeff_f_shift.run);

j=6; % Index of walking with HITL data
cosSim.walk.shift = cosineSimilarity(zc_profile_subsampled,coeff_shift(j,:) * scale.t_coeff_shift.walk);
cosSim.walk.f_shift = cosineSimilarity(zc_profile_subsampled,coeff_f_shift(j,:) * scale.t_coeff_f_shift.walk);
cosSim.w_1_4.shift = cosineSimilarity(sc_profile_1_4_subsampled,coeff_shift(j,:) * scale.t_coeff_shift.walk);
cosSim.w_1_4.f_shift = cosineSimilarity(sc_profile_1_4_subsampled,coeff_f_shift(j,:) * scale.t_coeff_f_shift.walk);

j=7; % Index of walking with EO data at 0.7 m/s
cosSim.w_0_7.shift = cosineSimilarity(sc_profile_0_7_subsampled,coeff_shift(j,:) * scale.t_coeff_shift.walk);
cosSim.w_0_7.f_shift = cosineSimilarity(sc_profile_0_7_subsampled,coeff_f_shift(j,:) * scale.t_coeff_f_shift.walk);

j=5; % Index of walking with EO data at 2.0 m/s
cosSim.w_2_0.shift = cosineSimilarity(sc_profile_2_0_subsampled,coeff_shift(j,:) * scale.t_coeff_shift.walk);
cosSim.w_2_0.f_shift = cosineSimilarity(sc_profile_2_0_subsampled,coeff_f_shift(j,:) * scale.t_coeff_f_shift.walk);

j=3; % Index of running with HITL data
frechetDist.run.shift = DiscreteFrechetDist(mean_wc_profile,coeff_shift(j,:) * scale.t_coeff_shift.run);
frechetDist.run.f_shift = DiscreteFrechetDist(mean_wc_profile,coeff_f_shift(j,:) * scale.t_coeff_f_shift.run);

j=6; % Index of walking with HITL data
frechetDist.walk.shift = DiscreteFrechetDist(zc_profile_subsampled,coeff_shift(j,:) * scale.t_coeff_shift.walk);
frechetDist.walk.f_shift = DiscreteFrechetDist(zc_profile_subsampled,coeff_f_shift(j,:) * scale.t_coeff_f_shift.walk);

frechetDist.w_1_4.shift = DiscreteFrechetDist(sc_profile_1_4_subsampled,coeff_shift(j,:) * scale.t_coeff_shift.walk);
frechetDist.w_1_4.f_shift = DiscreteFrechetDist(sc_profile_1_4_subsampled,coeff_f_shift(j,:) * scale.t_coeff_f_shift.walk);

j=7; % Index of walking with EO data at 0.7 m/s
frechetDist.w_0_7.shift = DiscreteFrechetDist(sc_profile_0_7_subsampled,coeff_shift(j,:) * scale.t_coeff_shift.walk);
frechetDist.w_0_7.f_shift = DiscreteFrechetDist(sc_profile_0_7_subsampled,coeff_f_shift(j,:) * scale.t_coeff_f_shift.walk);

j=5; % Index of walking with EO data at 2.0 m/s
frechetDist.w_2_0.shift = DiscreteFrechetDist(sc_profile_2_0_subsampled,coeff_shift(j,:) * scale.t_coeff_shift.walk);
frechetDist.w_2_0.f_shift = DiscreteFrechetDist(sc_profile_2_0_subsampled,coeff_f_shift(j,:) * scale.t_coeff_f_shift.walk);

% figure;plot(percents, sc_profile_2_0_subsampled, percents, coeff_shift(j,:) * scale.t_coeff_shift.walk, percents, coeff_f_shift(j,:) * scale.t_coeff_f_shift.walk); legend('SC', 'DB', 'FS');


disp([10 'DB']);
disp(['Speed Estimated']);
disp(['Walk 0.7' 9 'Cosine Similarity: ' num2str(cosSim.w_0_7.shift) 9 'Frechet: ' num2str(frechetDist.w_0_7.shift)]);
disp(['Walk 1.4' 9 'Cosine Similarity: ' num2str(cosSim.w_1_4.shift) 9 'Frechet: ' num2str(frechetDist.w_1_4.shift)]);
disp(['Walk 2.0' 9 'Cosine Similarity: ' num2str(cosSim.w_2_0.shift) 9 'Frechet: ' num2str(frechetDist.w_2_0.shift)]);
disp(['Direct HITL']);
disp(['Walk' 9 'Cosine Similarity: ' num2str(cosSim.walk.shift) 9 'Frechet: ' num2str(frechetDist.walk.shift)]);
disp(['Run ' 9 'Cosine Similarity: ' num2str(cosSim.run.shift) 9 'Frechet: ' num2str(frechetDist.run.shift)]);

disp([10 'FS']);
disp(['Speed Estimated']);
disp(['Walk 0.7' 9 'Cosine Similarity: ' num2str(cosSim.w_0_7.f_shift) 9 'Frechet: ' num2str(frechetDist.w_0_7.f_shift)]);
disp(['Walk 1.4' 9 'Cosine Similarity: ' num2str(cosSim.w_1_4.f_shift) 9 'Frechet: ' num2str(frechetDist.w_1_4.f_shift)]);
disp(['Walk 2.0' 9 'Cosine Similarity: ' num2str(cosSim.w_2_0.f_shift) 9 'Frechet: ' num2str(frechetDist.w_2_0.f_shift)]);
disp(['Direct HITL']);
disp(['Walk' 9 'Cosine Similarity: ' num2str(cosSim.walk.f_shift) 9 'Frechet: ' num2str(frechetDist.walk.f_shift)]);
disp(['Run ' 9 'Cosine Similarity: ' num2str(cosSim.run.f_shift) 9 'Frechet: ' num2str(frechetDist.run.f_shift)]);

%% Peak Ranges
disp([10 10 10 'PEAK RANGES']);
disp([10 'FS']);
temp_array_walk = [max(coeff_f_shift(5,:) * scale.t_coeff_f_shift.walk), max(coeff_f_shift(6,:) * scale.t_coeff_f_shift.walk), max(coeff_f_shift(7,:) * scale.t_coeff_f_shift.walk)];
temp_array_run = [max(coeff_f_shift(1,:) * scale.t_coeff_f_shift.run), max(coeff_f_shift(2,:) * scale.t_coeff_f_shift.run), max(coeff_f_shift(3,:) * scale.t_coeff_f_shift.run), max(coeff_f_shift(4,:) * scale.t_coeff_f_shift.run)];
disp(['Walk' 9 'max: ' num2str(max(temp_array_walk)) 9  9 'min: ' num2str(min(temp_array_walk))]);
disp(['Run ' 9 'max: ' num2str(max(temp_array_run))  9 'min: ' num2str(min(temp_array_run))]);

disp([10 'DB']);
temp_array_walk = [max(coeff_shift(5,:) * scale.t_coeff_shift.walk), max(coeff_shift(6,:) * scale.t_coeff_shift.walk), max(coeff_shift(7,:) * scale.t_coeff_shift.walk)];
temp_array_run = [max(coeff_shift(1,:) * scale.t_coeff_shift.run), max(coeff_shift(2,:) * scale.t_coeff_shift.run), max(coeff_shift(3,:) * scale.t_coeff_shift.run), max(coeff_shift(4,:) * scale.t_coeff_shift.run)];
disp(['Walk' 9 'max: ' num2str(max(temp_array_walk)) 9 'min: ' num2str(min(temp_array_walk))]);
disp(['Run ' 9 'max: ' num2str(max(temp_array_run))   9 'min: ' num2str(min(temp_array_run))]);

%% plot to demonstrate onset and offset time point calculation
% close all
text_size = 40;
toeoff_mean = mean(zcTp+zcTf);
j=3;
figure('units','normalized','outerposition',[0 0 1 1],'DefaultAxesFontSize', text_size); hold on;
plot(percents,coeff_f_shift(j,:) * scale.t_coeff_f_shift.run,'Color', soleus_model_f_color,'LineStyle', torque_line_type,  'LineWidth', line_width)

plot([0,100],[1,1]*.088*max(coeff_f_shift(j,:) * scale.t_coeff_f_shift.run), ':', 'Color', torque_color, 'LineWidth', line_width)
idxKeyPoints = [find(coeff_f_shift(j,:) * scale.t_coeff_f_shift.run >= .088*max(coeff_f_shift(j,:) * scale.t_coeff_f_shift.run),1,'First'), find(coeff_f_shift(j,:) * scale.t_coeff_f_shift.run >= max(coeff_f_shift(j,:) * scale.t_coeff_f_shift.run),1,'First'),find(coeff_f_shift(j,:) * scale.t_coeff_f_shift.run >= .088*max(coeff_f_shift(j,:) * scale.t_coeff_f_shift.run),1,'Last')];
plot(percents(idxKeyPoints(1)), coeff_f_shift(j,idxKeyPoints(1)) * scale.t_coeff_f_shift.run,'^','Color', torque_color, 'MarkerFaceColor', torque_color,'MarkerSize',15)
plot(percents(idxKeyPoints(2)), coeff_f_shift(j,idxKeyPoints(2)) * scale.t_coeff_f_shift.run,'o','Color', torque_color, 'MarkerFaceColor', torque_color,'MarkerSize',15)
plot(percents(idxKeyPoints(3)), coeff_f_shift(j,idxKeyPoints(3)) * scale.t_coeff_f_shift.run,'v','Color', torque_color, 'MarkerFaceColor', torque_color,'MarkerSize',15)

xlabel('Percent Stance')
ylabel(['Normalized Torque', 10, '(Nm/kg)'])

% Set the x axis
xticks([0:10:100]);

title(['Key Time Points'])

% uncomment the type of graphic you would like to save
save_path_full = [save_path, 'TimePoints', strrep(strrep(strrep(case_order{j}, ' m/s',''),'.','_'),' ','_')];
% plots without legend
saveas(gcf,save_path_full, 'png');
saveas(gcf,save_path_full, 'eps');

legend('Sample Profile', 'Threshold', 'Onset' ,'Peak', 'Offset')
% plots with the legend
savefig(gcf,save_path_full);
saveas(gcf,save_path_full, 'svg');
hold off;

%%

function tau = witte_collins_profile(percentGait, varargin)

    n_required_args = 1;
    switch nargin - n_required_args
        case 0
            userMass = 1; % kg 
            t0 = 0;
            t1 = 22.91;
            t2 = 75.71;
            t3 = 96.46;

            peakTorqueNormalized = .15; % 0.76; % Using a smaller value due to Dephy Exo Limit.

        case 1
            userMass = varargin{1};
            t0 = 0;
            t1 = 22.91;
            t2 = 75.71;
            t3 = 96.46;

            peakTorqueNormalized = .15; % 0.76; % Using a smaller value due to Dephy Exo Limit.


        case 3 % the time points are based on rise and fall time not the exact percents.  This allows for control of the position from the peak during optimization.
            userMass = 1;
            t0 = 0;
            t1 = varargin{1};
            t2 = varargin{2};
            t3 = varargin{3};

            peakTorqueNormalized = 0.15; % 0.76; % Using a smaller value due to Dephy Exo Limit.
        case 4
            userMass = 1;
            t0 = 0;
            t1 = varargin{1};
            t2 = varargin{2};
            t3 = varargin{3};

            peakTorqueNormalized = varargin{4}; 
        case 5
            userMass = varargin{1};
            t0 = 0;
            t1 = varargin{2};
            t2 = varargin{3};
            t3 = varargin{4};

            peakTorqueNormalized = varargin{5}; 


    end
    
    % set limits on how close time points can be to one another
    if t3-t2 < 20
        t2 = t3 - 20;
    end

    if t2-t1 < 20 
        t1 = t2 - 20;
    end


    tp = userMass * peakTorqueNormalized;
    ts = 4;

    % find spline parameters
    a1 = (2 *(tp - ts))/((t1 - t2)^3);
    b1 = -((3 *(t1 + t2) *(tp - ts)) / ((t1 - t2)^3));
    c1 = (6* t1 * t2 * (tp - ts))/((t1 - t2)^3);
    d1 = -((-(t1^ 3) *tp + 3 * (t1^2)* t2 * tp - 3 * t1 * (t2^2) * ts + (t2^3) * ts) / ((t1 - t2)^3));


    a2 = -((tp - ts)/(2* ((t2 - t3)^3)));
    b2 = (3 *t3 *(tp - ts))/(2 *((t2 - t3)^3));
    c2 = (3 *((t2^2) - 2 *t2 *t3) * (tp - ts))/(2* ((t2 - t3)^3));
    d2 = -((3 * (t2^2) * t3 * tp - 6 * t2 * (t3^2) * tp + 2 * (t3^3) * tp - 2 * (t2^3) * ts + 3 * (t2^ 2) * t3 * ts)/(2 * ((t2 - t3)^ 3)));

    tau = zeros(1,length(percentGait));

    % calculate value based on the appropriate part of the piecewise funtion 
    for i = 1:length(percentGait)
        if ((percentGait(i) <= t1) && (0 <= percentGait(i)))  %% torque ramp to ts at t1			
            tau(i) = ts / (t1 - t0) * percentGait(i) - ts/(t1 - t0) * t0;

        elseif (percentGait(i) <= t2) %% the rising spline
            tau(i) = a1 * (percentGait(i)^3) + b1 * (percentGait(i)^2) + c1 * percentGait(i) + d1;
        elseif (percentGait(i) <= t3)  %% the falling spline
            tau(i) = a2 * (percentGait(i)^3) + b2 * (percentGait(i)^2) + c2 * percentGait(i) + d2;
    % This part is not needed as we initalized tau as zeros
    %     else
    %         tau(i) = 0;
        end
    end
    % reshape based on what came in as the percent gait
    tau = reshape(tau,size(percentGait));
end

%%

function tau = zhang_collins_profile(percentGait, varargin)

    n_required_args = 1;
    switch nargin - n_required_args
        case 0
            userMass = 1; % kg 
            t0 = 0;
            t1 = 27.1;
            t2 = 50.4;
            t3 = 62.7;

            peakTorqueNormalized = 0.15; % 0.76; % Using a smaller value due to Dephy Exo Limit.

        case 1
            userMass = varargin{1};
            t0 = 0;
            t1 = 27.1;
            t2 = 50.4;
            t3 = 62.7;

            peakTorqueNormalized = 0.15; % 0.76; % Using a smaller value due to Dephy Exo Limit.


        case 3 % the time points are based on rise and fall time not the exact percents.  This allows for control of the position from the peak during optimization.
            userMass = 1;
            t0 = 0;
            t1 = varargin{2}-varargin{1};
            t2 = varargin{2};
            t3 = varargin{2}+varargin{3};

            peakTorqueNormalized = 0.15; % 0.76; % Using a smaller value due to Dephy Exo Limit.
        case 4
            userMass = 1;
            t0 = 0;
            t1 = varargin{2}-varargin{1};
            t2 = varargin{2};
            t3 = varargin{2}+varargin{3};

            peakTorqueNormalized = varargin{4}; 
        case 5
            userMass = varargin{1};
            t0 = 0;
            t1 = varargin{3} - varargin{2};
            t2 = varargin{3};
            t3 = varargin{3} + varargin{4};

            peakTorqueNormalized = varargin{5}; 


    end

    tp = userMass * peakTorqueNormalized;
    ts = 2;
    
    % find spline parameters
    a1 = (2 *(tp - ts))/((t1 - t2)^3);
    b1 = -((3 *(t1 + t2) *(tp - ts)) / ((t1 - t2)^3));
    c1 = (6* t1 * t2 * (tp - ts))/((t1 - t2)^3);
    d1 = -((-(t1^ 3) *tp + 3 * (t1^2)* t2 * tp - 3 * t1 * (t2^2) * ts + (t2^3) * ts) / ((t1 - t2)^3));


    a2 = -((tp - ts)/(2* ((t2 - t3)^3)));
    b2 = (3 *t3 *(tp - ts))/(2 *((t2 - t3)^3));
    c2 = (3 *((t2^2) - 2 *t2 *t3) * (tp - ts))/(2* ((t2 - t3)^3));
    d2 = -((3 * (t2^2) * t3 * tp - 6 * t2 * (t3^2) * tp + 2 * (t3^3) * tp - 2 * (t2^3) * ts + 3 * (t2^ 2) * t3 * ts)/(2 * ((t2 - t3)^ 3)));

    tau = zeros(1,length(percentGait));
    
    % calculate value based on the appropriate part of the piecewise funtion 
    for i = 1:length(percentGait)
        if ((percentGait(i) <= t1) && (0 <= percentGait(i)))  %% torque ramp to ts at t1			
            tau(i) = ts / (t1 - t0) * percentGait(i) - ts/(t1 - t0) * t0;

        elseif (percentGait(i) <= t2) %% the rising spline
            tau(i) = a1 * (percentGait(i)^3) + b1 * (percentGait(i)^2) + c1 * percentGait(i) + d1;
        elseif (percentGait(i) <= t3)  %% the falling spline
            tau(i) = a2 * (percentGait(i)^3) + b2 * (percentGait(i)^2) + c2 * percentGait(i) + d2;
    % This part is not needed as we initalized tau as zeros
    %     else
    %         tau(i) = 0;
        end
    end
    % reshape based on what came in as the percent gait
    tau = reshape(tau,size(percentGait));
end

%% Zachary Danziger (2021). Discrete Frechet Distance (https://www.mathworks.com/matlabcentral/fileexchange/31922-discrete-frechet-distance), MATLAB Central File Exchange. Retrieved October 30, 2021.
% No claim or copyright to this function are made by P. Pridham or L.
% Stirling

function [cm, cSq] = DiscreteFrechetDist(P,Q,dfcn)
% Calculates the discrete Frechet distance between curves P and Q
%
% [cm, cSq] = DiscreteFrechetDist(P,Q)
% [cm, cSq] = DiscreteFrechetDist(...,dfcn)
%
% P and Q are two sets of points that define polygonal curves with rows of
% vertices (data points) and columns of dimensionality. The points along
% the curves are taken to be in the order as they appear in P and Q.
%
% Returned in cm is the discrete Frechet distance, aka the coupling
% measure, which is zero when P equals Q and grows positively as the curves
% become more dissimilar.
%
% The optional dfcn argument allows the user to specify a function with
% which to calculate distance between points in P and Q. If not provided,
% the L2 norm is used.
%
% The secondary output, cSq, is the coupling sequence, that is, the
% sequence of steps along each curve that must be followed to achieve the
% minimum coupling distance, cm. The output is returned in the form of a
% matrix with column 1 being the index of each point in P and column 2
% being the index of each point in Q. (NOTE: the coupling sequence is not
% unique in general)
%
% Explanation:
% The Frechet distance is a measure of similarity between to curves, P and
% Q. It is defined as the minimum cord-length sufficient to join a point
% traveling forward along P and one traveling forward along Q, although the
% rate of travel for either point may not necessarily be uniform.
%
% The Frechet distance, FD, is not in general computable for any given
% continuous P and Q. However, the discrete Frechet Distance, also called
% the coupling measure, cm, is a metric that acts on the endpoints of
% curves represented as polygonal chains. The magnitude of the coupling
% measure is bounded by FD plus the length of the longest segment in either
% P or Q,  and approaches FD in the limit of sampling P and Q.
%
% This function implements the algorithm to calculate discrete Frechet
% distance outlined in:
% T. Eiter and H. Mannila. Computing discrete Frechet distance. Technical
% Report 94/64, Christian Doppler Laboratory, Vienna University of
% Technology, 1994.
% 
%
%
% EXAMPLE:
% % create data
% t = 0:pi/8:2*pi;
% y = linspace(1,3,6);
% P = [(2:7)' y']+0.3.*randn(6,2);
% Q = [t' sin(t')]+2+0.3.*randn(length(t),2);
% [cm, cSq] = DiscreteFrechetDist(P,Q);
% % plot result
% figure
% plot(Q(:,1),Q(:,2),'o-r','linewidth',3,'markerfacecolor','r')
% hold on
% plot(P(:,1),P(:,2),'o-b','linewidth',3,'markerfacecolor','b')
% title(['Discrete Frechet Distance of curves P and Q: ' num2str(cm)])
% legend('Q','P','location','best')
% line([2 cm+2],[0.5 0.5],'color','m','linewidth',2)
% text(2,0.4,'dFD length')
% for i=1:length(cSq)
%   line([P(cSq(i,1),1) Q(cSq(i,2),1)],...
%        [P(cSq(i,1),2) Q(cSq(i,2),2)],...
%        'color',[0 0 0]+(i/length(cSq)/1.35));
% end
% axis equal
% % display the coupling sequence along with each distance between points
% disp([cSq sqrt(sum((P(cSq(:,1),:) - Q(cSq(:,2),:)).^2,2))])
%
%
% 
% %%% ZCD June 2011 %%%
% %%% edits ZCD May 2013: 1) remove excess arguments to internal functions
% and persistence for speed, 2) added example, 3) allowed for user defined
% distance function, 4) added aditional output option for coupling sequence
%
% size of the data curves
sP = size(P);
sQ = size(Q);
% check validity of inputs
if sP(2)~=sQ(2)
    error('Curves P and Q must be of the same dimension')
elseif sP(1)==0
    cm = 0;
    return;
end
% initialize CA to a matrix of -1s
CA = ones(sP(1),sQ(1)).*-1;
% distance function
if nargin==2
    dfcn = @(u,v) sqrt(sum( (u-v).^2 ));
end
% final coupling measure value
cm = c(sP(1),sQ(1));
% obtain coupling measure via backtracking procedure
if nargout==2
    cSq = zeros(sQ(1)+sP(1)+1,2);    % coupling sequence
    CApad = [ones(1,sQ(1)+1)*inf; [ones(sP(1),1)*inf CA]];  % pad CA
    Pi=sP(1)+1; Qi=sQ(1)+1; count=1;  % counting variables
    while Pi~=2 || Qi~=2
        % step down CA gradient
        [v,ix] = min([CApad(Pi-1,Qi) CApad(Pi-1,Qi-1) CApad(Pi,Qi-1)]);
        if ix==1
            cSq(count,:) = [Pi-1 Qi];
            Pi=Pi-1;
        elseif ix==2
            cSq(count,:) = [Pi-1 Qi-1];
            Pi=Pi-1; Qi=Qi-1;
        elseif ix==3
            cSq(count,:) = [Pi Qi-1];
            Qi=Qi-1;
        end
        count=count+1;
    end
    % format output: remove extra zeroes, reverse order, subtract off
    % padding value, and add in the last point
    cSq = [flipud(cSq(1:find(cSq(:,1)==0,1,'first')-1,:))-1; sP(1) sQ(1)];
end
% debug
% assignin('base','CAw',CA)
function CAij = c(i,j)
    % coupling search function
    if CA(i,j)>-1
        % don't update CA in this case
        CAij = CA(i,j);
    elseif i==1 && j==1
        CA(i,j) = dfcn(P(1,:),Q(1,:));     % update the CA permanent
        CAij = CA(i,j);                    % set the current relevant value
    elseif i>1 && j==1
        CA(i,j) = max( c(i-1,1), dfcn(P(i,:),Q(1,:)) );
        CAij = CA(i,j);
    elseif i==1 && j>1
        CA(i,j) = max( c(1,j-1), dfcn(P(1,:),Q(j,:)) );
        CAij = CA(i,j);
    elseif i>1 && j>1
        CA(i,j) = max( min([c(i-1,j), c(i-1,j-1), c(i,j-1)]),...
            dfcn(P(i,:),Q(j,:)) );
        CAij = CA(i,j);
    else
        CA(i,j) = inf;
    end
end     % end function, c
end     % end main function
